# Supplementary material for: Gene Expression Profiling Reveals New Potential Players of Gonad Differentiation in the Chicken Embryo
Source: PLoS One. 2011 Sep 9;6(9):e23959. doi: 10.1371/journal.pone.0023959 (PMC3170287; doi:10.1371/journal.pone.0023959)
Supplement: Table S1 — Relative expression values of 110 genes in embryonic chicken gonads detected by real time RT-PCR. Each value in the table represents the expression level of the assayed gene detected by real time RT-PCR and normalized against the expression level of two reference genes EEF1A and RPL15 as described in the section “Materials and Methods”. Each row corresponds to a gene; each column corresponds to a sample. The sex and the side of embryonic gonads in the samples are indicated. F = female, M = male, L = left, R = right. “#VALEUR!” indicates that the sequence was undetermined. (XLS) [file pone.0023959.s002.xls]

## Sheet: fichier pclassification sans is
sex	F	F	F	F	F	F	F	F	F	F	F	F	F	F	F	F	F	F	F	F	F	F	F	F	F	F	F	F	F	F	F	F	F	F	F	F	F	F	F	F	F	F	F	F	F	F	F	F	M
side	L	L	L	L	L	L	L	L	L	L	L	L	L	L	L	L	L	L	L	L	L	L	L	L	L	L	R	R	R	R	R	R	R	R	R	R	R	R	R	R	R	R	R	R	R	R	R	R	L
day of incubation	d5.5 1	d5.5 2	d6 1	d6 2	d6.5 1	d6.5 2	d7 1	d7 2	d7.5 1	d7.5 2	d8.5 1	d8.5 2	d9.5 1	d9.5 2	d10.5 1	d10.5 2	d12.5 1	d12.5 2	d14.5 1	d14.5 2	d16.5 1	d16.5 2	d18.5 1	d18.5 2	d19.5 1	d19.5 2	d5.5 1	d5.5 2	d6 1	d6 2	d6.5 1	d6.5 2	d7 1	d7 2	d7.5 1	d7.5 2	d8.5 1	d8.5 2	d9.5 1	d9.5 2	d10.5 1	d10.5 2	d12.5 1	d12.5 2	d14.5 1	d14.5 2	d16.5 1	d16.5 2	d5.5 1
HSD17B4	0.000941923035148851	0.00112016398669782	0.00169289516659988	0.00477350409861627	0.0122330233122583	0.0168504309471803	0.0245684077276786	0.0417765191810772	0.0122764054882087	0.0121783046742042	0.101037272537617	0.00653498861101509	0.0194991665749609	0.0331926184683609	0.0113466405089962	0.0517807328923315	0.0799326899405378	0.0420465537913364	0.0582504195666894	0.0794932733533434	0.0276402318970711	0.0637328690897065	0.199674576636723	0.0285218285082134	0.0384076424777095	0.0779530816290449	0.000455273173951068	0.00224130081098057	0.00846789578131242	0.00399748375069961	0.0225535801439417	0.0363367284406311	0.0342747208811186	0.0329622399725272	0.0480154479392941	0.0112932923255775	0.0376896314206264	0.0426605208146837	0.0132526688687856	0.0417966045751077	0.1165981260506	0.0235885958419093	0.0597165053688018	0.061231065927462	0.0385518942481512	0.0379248208276927	0.0889608660871662	0.0309783590893592	0.000734836204702167
CYP17A1	0.0083861760400849	0.0122265572992798	0.0291090285175117	0.023501936075288	0.0639432763462367	0.0871029004626525	0.351107810657729	0.621967961830542	0.0628797389180131	0.064765261987571	0.2901429700621	0.183623351189028	0.331049167640556	0.739213196591815	0.139915511937845	1.16202322079184	0.409841457227827	0.651140589105696	0.949864124958983	1.14036545029604	0.697575582425416	1.38869351485649	0.687870271257863	1.35707632785094	0.611557702323209	1.71495220051118	0.00442411311033709	0.0103716966455394	0.0133148671763303	0.0161348067220397	0.0471120207231932	0.0780552388437152	0.476318460804977	0.246754043751396	0.0364225296650026	0.0604179561781623	0.428083738247899	0.620643344147244	0.407983139276158	1.14622455926714	0.81387342508358	#VALUE!	0.307032310162	0.438177167364275	0.52091234709762	1.03528803536202	0.325722305426468	0.568713844032887	0.0162491291896821
ADAMTS12	0.00499416489910497	0.00318900752856907	0.00573038327758158	0.00343422520767771	0.00537215511630687	0.0176298035347399	0.00913932432674359	0.0177597818065057	0.00496975631676436	0.0057412893645654	0.00347088153414644	0.00273286432496925	0.00720088769216593	0.0101787772755616	0.00670860789395829	0.025795954151633	0.00875125450668826	0.0181171393832871	0.029752749763528	0.0277700622680922	0.0154283768415953	0.0318133875072296	0.0278171612738658	0.0198636689931648	0.0111572904333099	0.0162474986406655	0.00709286092905584	0.00350549723351466	0.00375364260921823	0.00390803715773448	0.00294891588683624	0.0166698066692805	0.00683139434834552	0.00728457615700771	0.00309419179907536	0.00438540821255381	0.00602700515103033	0.0028724999256527	0.00610582484853522	0.0167774094720039	0.018201588919512	0.0112010629575533	0.00855859779237034	0.00790583189367142	0.0196709792936109	0.0199664238332849	0.0158212812697145	0.0197230811261768	0.00707728815653158
RNH1	0.00393148445162875	0.00863093732318957	0.0101089344087809	0.00428605697929499	0.0102139048092681	0.0118415121650276	0.0140429842945146	0.0205405460071381	0.00939387973458423	0.00752907959973148	0.00970211760780447	0.00567799490186656	0.00555370336244993	0.00664031224720732	0.00860287380531267	0.0192995942570052	0.0139786210290336	0.0129225026126907	0.0134770277401334	0.00998007282057711	0.00969902629705556	0.0183387182135251	0.00994967738893328	0.0105653707160149	0.00684116479088148	0.00901923224331593	0.00792880564670588	0.00666042405916954	0.00644365220915341	0.00570778314512136	0.00766073991047639	0.0117538841732209	0.0116146635636865	0.0154124722031757	0.00448558930479845	0.00875518972512515	0.00554783182290818	0.00868552940701336	0.00631587139013832	0.0187191862586122	0.0286781920811772	0.00742916624653703	0.0152753456545883	0.0139731251751791	0.0165202676793639	0.0169651656931756	0.00856261548671652	0.0124006149235197	0.00526564072404822
LOC416998	0.0000460465551800958	0.00013853386183114	0.0000960103409397596	0.0000500218181536486	0.00017049260159468	0.000236460006834279	0.000431055967946435	0.000572440723712831	0.000238028455539928	0.000150202922243922	0.00066454293063147	0.000269629458347623	0.000455053429444873	0.000264090099354544	0.000137121077387331	0.000642074652965908	0.000767054012455917	0.000517520034428353	0.000677140498508418	0.000736556991732668	0.000394743411242103	0.00080083433166083	0.000606184562157805	0.000280715523757673	0.000907103760733743	0.00104132527862956	0.000157765652033331	0.000169212003874703	0.000118079034832146	0.000082383569739842	0.000268529006147537	0.000319057135015187	0.000435534768046739	0.000323502528073218	0.0000971471509001015	0.0000819055272813748	0.000177853686918764	0.00020770817590125	0.000188610251989518	0.000223562026375883	0.000538914666574314	0.000499093622771914	0.000470855542149794	0.000298611152227506	0.000526371787103253	0.000425078061287321	0.000285271279149839	0.000551888904574425	0.000108922857157565
INHBA	0.0000305175840128568	0.00010664936824326	0.0000818200406208098	0.000121205389518148	0.000186630247185699	0.000117019824423288	0.000271021509106345	0.000379621862231365	0.000256304174155979	0.000456457946960432	0.000589771495358873	0.000127081712202984	0.000239044953365191	0.000238551511821554	0.000105141576043709	0.000391095070862218	0.000483883695789423	0.000301841886823972	0.000108423201715204	0.000358408844437329	0.0000948140978083585	0.000311171477406039	0.000148245439702483	0.000117191561199472	0.000232075892171113	0.00014675193331164	0.0000710842304323212	0.000117327107105297	0.000151006550954173	0.000201456075017769	0.000287433566927626	0.000375913116366572	0.000705990747396024	0.000216437760008294	0.000105161491361036	0.000155322452979389	0.000379729952485785	0.00014866600327225	0.00025205152935993	0.000366866846159672	0.000482327684096331	0.000591820449728802	0.000239374416760621	0.000142329737499107	0.0000866040637403868	0.00012008149151447	0.0000617229518363991	0.000158468510212553	0.000103174838656897
WHSC1	0.0022293829137927	0.00160869524113136	0.0015952602583837	0.000896817566985362	0.00188082403465497	0.00188602998913518	0.00228404276300024	0.00333032227201962	0.00132167987644754	0.00205622356706174	0.00106837880412037	0.001535656342651	0.000801606203687986	0.00144341223626017	0.000903136850906777	0.00360696395488206	0.00120769810452109	0.0030135722222362	0.00236625601003359	0.00345983851009705	0.00098300699707437	0.00216466315594451	0.000583244489814865	0.000857655236213897	0.000981139941488773	0.00104016551134729	0.000681184617514261	0.00075609371725099	0.00180234573622073	0.00111456445650982	0.00123484269044393	0.00236881407935282	0.0011102099989635	0.00212279890692579	0.000491565884639843	0.00174335430699993	0.00135541957918301	0.00122024766284891	0.000781500454418024	0.00249641137014987	0.00287427067168377	0.000556232699310776	0.0010734109481919	0.00146011961174091	0.00126723992289047	0.00185160920928789	0.000799625234810096	0.00173693806939465	0.00161414905349582
INHBB	0.000518668230351669	0.000524148193540097	0.000981066224905207	0.000755969601611505	0.00128003131478255	0.00253375010413442	0.00225008365827062	0.00416202139733748	0.00329831295263465	0.00258515943743047	0.00189287267547232	0.00093151616200633	0.00163784999621114	0.00179551427235866	0.00109638503436451	#VALUE!	0.0011368812775185	0.00201934766298308	0.00158174801231475	0.00172973678201739	0.00188716396984402	0.0017286024349992	0.00188081636318408	0.000554319595815826	0.000954434376152018	0.00147967033235192	0.000428791349585248	0.0000335413022873991	0.000924139421256278	0.00120354211324915	0.00117433974059867	0.00262168716717481	0.00514098782603887	0.00233124157529528	0.00131928184065052	0.00173235869129761	0.00197133109115	0.0016140620765583	0.00162714182186391	0.00139626985805525	0.00372098588337844	0.00239878830520801	0.00167971357931991	0.00112709442932525	0.00135936030718932	0.00137977696129759	0.000933162494753865	0.00114143003825092	0.00080431773722758
ACVR1	0.00725298739909259	0.0234350196699429	0.0206915191264557	0.00981398153589547	0.00862135277380767	0.00726086099414401	0.0150552075832181	0.0349128273325368	0.0200733479093091	0.0105793285851535	0.0240724426875474	0.00237555657901109	0.0189338621538717	0.0219286080759697	0.0165422580952017	0.031041563720102	0.0115378901693322	0.00414039204836733	0.0121256210941354	0.0139145353571054	0.0238456981282338	0.0342819341467348	0.0316532844682345	0.0310325173650743	0.0202503868031694	0.0212802754731464	0.0216874022729114	0.0246531604040886	0.00888381282414379	0.00596542426338492	0.0106897982216201	0.0184029889369359	0.0226908520010624	0.0262328853122525	0.00958429237387573	0.0098338938045757	0.0093746000584656	0.0150998715438687	0.0183083832909124	0.0530056459056165	0.0614091051372879	0.010724890293996	0.0127057429521889	0.0128464046956644	0.0290670839021514	0.0158368166184765	0.0304779015266907	0.0250620924095558	0.0115620480352238
ADAMTSL1	0.000143821446477974	0.00037754862973552	0.000703711985383842	0.000454947376574144	0.000721743393685454	0.00156954813972291	0.00131442321698143	0.00155226244308317	0.000790491658507911	0.000456795234578357	0.000725458936339917	0.000418624917411515	0.000808303237631561	0.00108690431479588	0.0010031719255183	0.00213117404523596	0.00369051363134654	0.00403784481111151	0.00486041944141742	0.00376579952243512	0.00308610201481926	0.00320004613016597	0.00318991550658112	0.00183868979660853	0.00165233302440713	0.00388975763411072	0.00121143921958755	0.000532370260368494	0.000655968818001502	0.000666772375852512	0.00101924207285014	0.00154632971079693	0.00238159088201712	0.00140177355965137	0.000636118179027834	0.000571703275493905	0.000777031784999062	0.000906657793396365	0.00119283690809889	0.00246272284294223	0.00360574679104343	0.00333351045413576	0.0055413031943941	0.00311111414666147	0.00429957040446985	0.00375865409460691	0.00289580934751241	0.00240865346132374	0.000431007910804047
ACVR2A	0.000895903092588679	0.00455411828176171	0.00185959997452504	0.00215519456509252	0.00367644972819389	0.00193078530347592	0.00292291219722427	0.0039423664748176	0.00333777677821189	0.00570889170794924	0.00658973252379875	0.000843401685752738	0.00344168062875946	0.00355019502122026	0.00178926412265599	0.00575035525766086	0.00763814265242995	0.00603598424909013	0.00228782136575326	0.00595033071874021	0.00196787733626173	0.00524039061376253	0.00257282841256447	0.00154164580024747	0.00408233884201092	0.00266766807273002	0.00394847862477959	0.00545306194809964	0.00183766713640719	0.00354911481764213	0.00468459177407243	0.00565867023869705	0.00720889636899323	0.00267656818631797	0.0012242567083157	0.00125414298472208	0.00340417240765372	0.0019717459107738	0.00306187649592966	0.00503521891156303	0.00512580386306483	0.00803494435064626	0.00394383878047265	0.00281240147929002	0.00292209977848227	0.00319742906996934	0.00192747506307469	0.00307353054153941	0.0027712880711885
ACVR2B	0.00234981078139959	0.00301252495655178	0.00196740246630659	0.00136451321504948	0.00186958180500669	0.00237394586305991	0.00119386766183468	0.0026573039530015	0.00179575386462963	0.00270991313811315	0.00233058183645987	0.00102407719626125	0.0010278887151599	0.00119424765966629	0.000695121130836835	0.0017609515129997	0.00117467501719373	0.000521798312569152	0.000976332204856611	0.000763152684682085	0.000446194746824105	0.00103529838857029	0.000699514767415398	0.000552102571720495	0.000405030914505186	0.000767346532818704	0.00239268743978982	0.0042184142257339	0.00237551653265437	0.00092937359004045	0.0016259621385582	0.00330259088468306	0.00226359483975181	0.00192068228113637	0.00170606382406227	0.00224513130583051	0.00121912072185705	0.00103457809439523	0.000837708709788316	0.00173675171366394	0.00374797854056899	0.000612846189818745	0.00137745407465915	0.00131015593920439	0.000894844891400259	0.000791402680173379	0.000961937190337464	0.00130344808622454	0.00260308706842466
AMH	0.00103178956180869	0.00226421397290952	0.00479685375102481	0.00314596342917656	0.00488127951279992	0.0237155874608763	0.0185992845092087	0.0216069553243687	0.0110220828790658	0.00850114725011123	0.0223006971447768	0.00381013056731317	0.0118383252621208	0.0198081917216738	0.0150653065064424	0.0194614192346449	0.0258757226487638	0.0397284961744898	0.0740968149485193	0.0458897926573359	0.00959891138543201	0.0632310741842227	0.0959770708984423	0.0648211326784	0.0537340043684645	0.0802516672978797	0.00110942200162189	0.00190198747917263	0.00347478350958314	0.00392880538769597	0.0070403129717099	0.0164190189246784	0.0284394867201005	0.0132151450179825	0.00888501599085289	0.00523174930979021	0.0122409932743846	0.0115671703205088	0.01232499424754	0.0212218961255312	0.0375940057378535	0.0298939905827128	0.0210329539807108	0.00812565791670807	0.0238923019210021	0.016660835656518	0.0120118205377355	0.0143954066523421	0.00911443231970137
AQP1	0.0000275295671445422	0.0000125987828777421	0.0000117825277063685	0.0000304499384509644	0.0000486842229714638	0.0000831512769760991	0.0000230006462388307	0.000073069154192659	0.0000355111078977369	0.0000246137621763101	0.0000468854192227365	0.000036709916420208	0.00028369603520239	0.0000275735317341424	0.0000372815186888013	0.000461397865249501	0.000258779685611855	0.000629286670689055	0.000216619522026046	0.000228620391180565	0.000305302104223146	0.000793957687077444	0.000789406259063901	0.00057937795473228	0.000793030799090965	0.000307774026438656	0.0000124784656873753	0.0000725056738174148	0.0000393135531240973	0.000072430601189035	0.0000168437315542108	0.0000317448903498166	0.000114155067061428	0.000140682411161683	0.0000242625951640836	0.0000474730166899096	0.000268495133081998	0.0000511210804753858	0.000113799521493955	0.000671802314702186	0.000688183761905409	#VALUE!	0.000175048988221039	0.000231890395119006	0.00028585521998072	0.000591905186581018	0.000383197230029892	0.000885797188946282	0.0000216241624924824
AR	0.000925031518623844	0.00175046730237344	0.00385823910849291	0.00305214378717009	0.00902093071019293	0.0177145871148133	0.021186315620434	0.0302479469670986	0.00875778509543251	0.0147920594513032	0.0162745710038966	0.00296617668766775	0.0110439412821233	0.0199778633264121	0.0162222315338423	0.0364361388727203	0.0129784262397668	0.0272519020073597	0.0359074881168781	0.0447611836537069	0.0223899536483807	0.0299774593824517	0.0250628191520425	0.0130063399224359	0.0178527512825886	0.033662343218204	0.000997380160624052	0.00143229762678803	0.00233632218806841	0.00398616575357519	0.00512011828219244	0.0158623184062878	0.0294854143768482	0.0195776397980626	0.00481962190543119	0.006651784033093	0.00891355189698346	0.0160799461615934	0.0145424605579405	0.0360472015780467	0.0450587951829122	0.0190804688479021	0.0329349912172173	0.0237536034507337	0.0281953044023581	0.0264604340507313	0.0240912574022882	0.0144848278012073	0.000999100853444125
CYP19A1	4.00435213527055E-06	0.0000167574602832602	0.000978469009962383	0.00117733571131236	0.0310873282757407	0.0392555535475046	0.0693815063312243	0.107086661655385	0.0253854315278455	0.0208006089168269	0.149938597392276	0.0267938192971163	0.111844759758711	0.17882104637652	0.102565745165786	0.346231039735169	0.271109570787909	0.237513371920849	0.175429239847951	0.272417985274437	0.153409647033668	0.318639592863784	0.219193260533233	0.0961317166946283	0.148330202040728	0.183731020283895	0.0000241082936544435	0.0000233344985589212	0.00243291015325164	0.00471918332471783	0.0322516363861802	0.0382787326453269	0.220972217201742	0.153492475209835	0.025646293145982	0.0222130917078654	0.0100773590952848	0.12980000932824	0.132678483130753	0.211326288907757	0.473783952497522	0.36034410988626	0.200483664112211	0.183204232835644	0.333277135087508	0.280544478140558	0.0944809043723997	0.227901734025068	0.0000000000001
BARX1	0.000107673080799274	0.000263335167607081	0.0000977320673131947	0.000111790447787527	0.0000843951608881467	0.000283753521295166	0.000200287690970406	0.000426917114029495	0.000208752310117618	0.00013867144667793	0.000286074260882007	0.0000575092292569487	0.000182207231597347	0.0000925111046488056	0.0000386622988353244	0.000193476156174699	0.000254299892063847	0.00016132131074503	0.000307378569353334	0.000407286488594371	0.000110725234558633	0.000637638907571856	0.000249793973729121	0.000255052415978662	0.00018240792667322	0.00021528085860519	0.0000552281871214964	0.0000878387203814715	0.0000412144640612411	0.0000634732804987621	0.0000654081193679054	0.00020394710076324	0.000232963156500665	0.000165732601373609	1.16015455611345E-06	0.0000704459780527984	1.12884968007601E-06	0.0000284761373875604	0.0000180287922691698	0.0000562760978091211	0.000313845215936389	0.000168283137794692	0.000265457831371599	0.00005826189933475	0.000218105148797563	0.00021845814092589	0.0000802260237919501	0.000210628882253174	0.0000738170518318364
FSHB	0.000121705599023938	0.0000932095807654784	0.000295415606991808	0.0000689709758572605	0.000110069933274713	0.000354308692078669	0.000159687346113159	0.000260397641256738	0.00012926105226682	0.0000952097905573192	0.000141947792768422	0.0000122169329369558	0.000178106203237913	0.000159080460758792	0.0000533762213798178	0.000094676429618675	0.000233117447151804	0.0000522125484149395	0.000108919680933049	0.00037444418315673	0.000104549988444824	0.000111467925299335	0.0000928629976857846	0.000138656008236971	0.000345382559834669	0.000065644791508623	0.000195765135209463	0.0000453509187836464	0.0000565459630827029	0.000016722219539225	0.000109136194017363	0.000599319273990902	0.000943294780239244	0.0000921430000089774	0.0000563399795981344	0.0000316126252472249	0.000188265079533766	0.000110072580978322	0.000218383392496529	0.000182737346584099	0.000286491946583272	0.000428692242388393	0.00035664923177272	0.00026493414206039	0.0000987052257475535	0.000680008364219523	0.000488525767690351	0.000163643950030894	0.000200302048857442
BMP2	0.000474027039002888	0.000669398861209687	0.000633774686988349	0.00072766383031392	0.00114919193567108	0.0018584454183631	0.00188157121727111	0.00247022151213443	0.00181587927934169	0.00143108175005188	0.00254953374946324	0.00134334863612813	0.00191913058334272	0.00239529897702318	0.00112992218475357	0.0081638622433002	0.00510736795050053	0.0037644312636953	0.00477556695453996	0.00397403545485688	0.00236106542159554	0.00486775017378144	0.00271606549486855	0.0029260329720424	0.00223223175671432	0.00318819003674372	0.000417288548274495	0.00120981473473689	0.000452430254489157	0.000664427199700588	0.000700821386648729	0.00104859810005601	0.00231236157454101	0.000994232511951518	0.000526229007287988	0.0000819619161047311	0.00133941027132822	0.00125888989815622	0.00177341480939326	0.0045135263768997	0.00309455367689066	0.00279154625369412	0.0019762966470794	0.00186072036240178	0.0018309393049879	0.0041486808989031	0.00215867116028692	0.00285043071312203	0.000400851285805491
BMP4	0.00295799838573398	0.00520391101587466	0.00442332821605442	0.00369360606264575	0.00741852910888081	0.0126817888239231	0.00676146950617378	0.0108228718567442	0.00411202870289866	0.00653603335964244	0.0046904437341951	0.00117065576866363	0.00294302821417515	0.00413057069450357	0.00337496280025914	0.0103072927537365	0.00365039844661874	0.00808722967195861	0.00798064420076465	0.00840057908506166	0.00589149965076992	0.00646573331813751	0.00540743068159487	0.0024007631032769	0.00232261973427117	0.00467531173683406	0.00460410924586589	0.00568912346906155	0.00551978599909854	0.00581012101392695	0.00463742392793596	0.0108860863843076	0.00880323498339823	0.00632327993078505	0.002728512889136	0.00470825335352922	0.00324918520199659	0.00438679082936355	0.00300719560573296	0.0105701978338914	0.0140306783532739	0.00774891950425437	0.0124381871600788	0.0100602317897479	0.00978684734111053	0.00794852817226709	0.00937717039556404	0.00614127816372942	0.00266688855935117
BMP5	0.00851302253659938	0.0193962794288019	0.0086598377396299	0.00713288711849086	0.00962572895637837	0.0207261432605862	0.0149197321447033	0.0324005438852252	0.0103710049588559	0.00943432770995567	0.0170806295490872	0.00705994246016684	0.0102752086380241	0.00852813467714147	0.00496840109188958	0.0123244102199664	0.0233922254938431	0.00937710499918135	0.0107804115571664	0.0225163501977479	0.00719986864418115	0.0136291578786078	0.0144243874233503	0.0072167257184603	0.0110508783929124	0.00920364924136787	0.00620568143841495	0.01347005857126	0.0122019370207343	0.0160747253680361	0.00694777366781468	0.0101047745811445	0.0132593861503175	0.00912884308423724	0.00961329903656037	0.015180566568975	0.0235823257728527	0.00867541459985866	0.0052617054946861	0.0175188874557809	0.01986567028514	0.0117069446534861	0.0143173445542947	0.00767753637487192	0.0134260134741798	0.0103927699880883	0.00882877837245211	0.0116003315669105	0.014755363665471
BMP7	0.00147524309578891	0.00124964589634113	0.000944817287754792	0.000960832350444283	0.000807949173661955	0.00219932317983856	0.00138046766541835	0.002091980983052	0.000679676607833376	0.00128080199851764	0.00127162597218751	0.000173575493096049	0.00104040793926162	0.00128716036242818	0.000909035456605968	0.00187780785768689	0.000784772969191356	0.00204639420585864	0.003216627540275	0.00280699545310202	0.00119017216714433	0.00332669846875106	0.00242621948261618	0.000889187396921604	0.00168943687325114	0.00232301107742241	0.000702924385906688	0.00111164026092282	0.000869505386050835	0.00154090315290231	0.0006242458094561	0.00249936376130781	0.00158048968210007	0.00137146115854929	0.000476098715039347	0.00040333517292044	0.000760734368854283	0.000962927477774868	0.000715238278063877	0.00228605680536651	0.00178500980152042	0.00171819489913799	0.00128321228736155	0.00149394609818636	0.00134460084029262	0.00200950221460688	0.000899811878281243	0.00114196800756031	0.000538256677583236
BMP3	0.0000571346105396022	0.000337189787601864	0.000111381175344202	0.000100242613346588	0.000174259427486693	0.00044322470418777	0.000293726420999074	0.000901651657328388	0.000361545627001912	0.000118257190736952	0.000132667380102815	0.0000699024063350131	0.000209671095790337	0.000322325774510781	0.000155657527500193	0.000286502877498464	0.000232862603824687	0.000533750230592254	0.000324389562566268	0.00071737673315255	0.000346036812672145	0.000279312731142339	0.000650234184512247	0.000482722218300042	0.000917161801839595	0.00150451437078189	0.0000387459603554771	0.000130160886948202	0.0000357962521059317	0.0000741546679453854	0.0000669192912578971	0.000188253485828081	0.000217797805458834	0.0000604263175073321	0.0000178235423618143	0.0000435320908552187	0.000107717385997024	0.0000620453542571426	0.0000535077357366828	0.000181795213043537	0.000202031072714981	0.0000741774400152277	0.0000861193213958112	0.000124584636102969	0.000113662814266305	0.000068875532208347	0.000126548428603724	0.000272698143081968	0.000157561342691234
BMPR1A	0.00237207701474729	0.00303768446443309	0.00170687519730304	0.00209517941215982	0.00259547640475267	0.0038905059237805	0.00352135469392103	0.00742926650346928	0.00246693584765106	0.00204623490809387	0.00299372320522314	0.000641374645969435	0.00269092737287913	0.00258918973842711	0.00157729733298549	0.00286560020314507	0.00451282872019662	0.00458215001823371	0.00304976184721442	0.00396659046105731	0.00338349294419599	0.00416149338559884	0.00362411186247923	0.00312529000162268	0.00202086261094601	0.00486286921308323	0.00231808171408613	0.00311907781244092	0.00241868210432202	0.00235585725304029	0.00232598780564613	0.0042992077381806	0.00340208491411487	0.00359253482137827	0.00145935883270269	0.00245563785308165	0.00265005761504073	0.00201795818083889	0.00220637840058448	0.00382980170350911	0.00746108432176867	0.00446771202922316	0.00310197870705984	0.00298488492763476	0.00366919404198834	0.00529480352985785	0.00232822221722311	0.00360032191922123	0.00219541337692237
BMPR1B	0.000184210612507456	0.000691082609945549	0.000681564608569155	0.000464155225872799	0.00049149970721855	0.00177958244717472	0.00180149258504214	0.00150512747420165	0.00127495564566507	0.00107267922882492	0.00290649919782689	0.000336969587789126	0.000335109386880099	0.00167618730835403	0.00188101098229535	0.00212171672689237	0.00253225072688418	0.00525165225631591	0.00198906896656032	0.00138783032937192	0.00331628360748596	0.00325925747038762	0.00405293617081059	0.00573347106155068	0.000428548810104513	0.00384112666314303	0.000323820553537776	0.000481649512374891	0.000569912197761265	0.000670155224110625	0.000715144571855291	0.000420254033764296	0.00179647174437473	0.00110452115123508	0.000604997976504563	0.000871878707151738	0.00112175620294247	0.00130132547472351	0.00240691587977016	0.0049383891664221	0.00958933437466333	0.00471421058947984	0.00239326601426728	0.000735777176058001	0.00365859729395635	0.0030334183611811	0.00271363046150234	0.00359564224676123	0.00029437621989569
BMPR2	0.0257045100907178	0.0238675010312755	0.0209362823984436	0.0114257483486562	0.0275042156401265	0.0174765540390984	0.0315675588326706	0.0212910337634899	0.0164473238763345	0.0243953368615791	0.0169353008397522	0.00952364205092839	0.0155434995328915	0.0148172897527296	0.0120035402776209	0.0254993532126732	0.034827293768542	0.0152123379029608	0.0248506478363505	0.0193759202968656	0.027798815937505	0.0295622148986437	0.0232999064290675	0.0253844806415574	0.0263179210766225	0.0303666514421477	0.0154991920281912	0.0146237832293719	0.024704345843579	0.0270089875884526	0.0108618744347426	0.0186256646155814	0.030269608742085	0.0469577834891515	0.0190642095595797	0.0221786903955425	0.0211162789981194	0.0209458776189257	0.0186581080620037	0.0316903302283749	0.0243751962738916	0.0302329534067277	0.0194383160579606	0.0181174380215075	0.0230235034363511	0.0216126044386363	0.0187145136682425	0.0292056990726181	0.0159696237082068
LOC427367	0.000118304593407159	0.000521505988934827	0.000226130440268728	0.00031632496599791	0.000270630786961902	0.000222151886238376	0.000547217732056265	0.00185052967724479	0.000576151258421932	0.000287211596161039	0.000703522018430014	0.000260677399248789	0.000463227668858031	0.000428878782116572	0.000501894668222742	0.00126428969256951	0.000879341971316217	0.00063834363902041	0.00112651955311752	0.00145309256248121	0.000669282813255713	0.00315534480661336	0.000994109661735203	0.00185809925279523	0.0018794198589143	0.00132614691388339	0.000176909649476911	0.000295871321304041	0.000167401884778717	0.000325898988202875	0.000170236697076734	0.000949976691431623	0.00120130972285392	0.000642854601023062	0.000148185668493565	0.000507913529414062	0.000280655709287641	0.000300881565671848	0.000255275912784425	0.000347087379198523	0.000848158044516389	0.000989151632378032	0.000829153298337539	0.000733738646913889	0.000728843147213082	0.000631623634495549	0.00054545743195376	0.00111549602471305	0.00042063767009304
KIT	0.000118135311352356	0.000111175934650356	0.000125234582351572	0.000087856186808148	0.0000948557683876892	0.000105009251609275	0.000185853942320563	0.000150976686411066	0.000113399330463224	0.000213981229086323	0.000211664643675217	0.000113934777711816	0.000065039602081359	0.000066038282054947	0.0000452295843771384	0.000214483712533655	0.0000560412844209139	0.000138018870583408	0.0000778395620518325	0.0000911774498066457	0.0000297751365173562	0.0000716099798006295	0.0000622955348879004	0.0000645811493377642	0.0000300491727736591	0.0000672445048833884	0.0000243929838973961	0.0000307394586106316	0.0000512251974214418	0.0000435489631039489	0.0000418030890942865	0.0000515197760854288	0.0000692339167807124	0.0000706528220152452	0.0000296455554696644	0.0000949043981423481	0.000056365137229416	0.0000516338811352016	0.0000663152576017425	0.00018703324181452	0.000254750634897189	0.000049841052474086	0.000107315585370978	0.00015514528097099	0.00013371539312808	0.000152106974989758	0.0000838841187401459	0.000284366463898765	0.0000621527178461673
CLDN11	0.000312150520493747	0.000729546734947861	0.000394448078029786	0.000306587605754867	0.00059754697988007	0.00126901232704367	0.000427883243252499	0.000576257719923129	0.000538381483044067	0.00027725130982192	0.00068773056494894	0.000198718415445677	0.000158512159482912	0.00039652589118023	0.00020449401874958	0.000596218714090174	0.000586097072960193	0.00044891168208155	0.000424270368458943	0.000410954108827477	0.000287370261464218	0.00048658868241169	0.000574389515970331	0.000213573046117918	0.00040666657628963	0.000497787707221755	0.000375880939614247	0.000872481823914616	0.000340076326053943	0.000291336769864648	0.000334739133361161	0.000919098716551199	0.000695949354498599	0.000310308107966247	0.000233254329213007	0.000222239342621032	0.000171196170367609	0.000335128269281614	0.000318355334664021	0.000591962231807138	0.000901123463723844	0.000415798274337006	0.000509485803307402	0.00044235514554387	0.000432801792387321	0.000425037981748749	0.000466616384345225	0.000288038965505296	0.000343332991995134
EGR1	0.000242144338341101	0.000912181932001934	0.00173830882561954	0.000536654206431392	0.0014007211896102	0.00196044107371224	0.00108608226256436	0.00192468240947421	0.00165837886853364	0.00123709142808282	0.00315237846671206	0.00119537907848832	0.00131627933008317	0.00217158064158245	0.00248942336924369	0.00366620431315575	0.00658346055425533	0.00651077820041694	0.0035103171794804	0.00418938657882907	0.00650622196534452	0.00436489387324009	0.0149994653642235	0.00647456066960833	0.00246792271447804	0.00664430738714207	0.000478077449552718	0.000393871389704406	0.000698974480439478	0.000380343224600647	0.000479074712983139	0.000855997681343561	0.0013320831840254	0.0010080549400146	0.00057047222854665	0.000842462019073912	0.00121795023817145	0.00125532573599487	0.00111510353662978	0.000942151169459244	0.00295705414141792	0.00212000107790862	0.00399175325094078	0.00368398177479819	0.00282493044018432	0.00560658040153588	0.00271481087538825	0.00711990009635993	0.000464470931699483
CFC1	0.00404705520064731	0.00578577809984111	0.00593722270782656	0.0033439921161004	0.00929807836114338	0.0154174336723963	0.00569028525357386	0.00880490337500669	0.0103357019078365	0.00480334453618428	0.00979364518565887	0.00141708759291845	0.00186989912676475	0.00355352285054619	0.00331446592250225	0.00643950824986687	0.00612720727744544	0.00399651407626016	0.00485121357079707	0.00259442930851523	0.00525073764640373	0.00364499866650608	0.00553626461726932	0.00334916204328867	0.0024420939422029	0.00208870141899676	0.0041843281889529	0.00844839879410574	0.00968447488101715	0.0024416558609625	0.00149324304067734	0.0117365647554119	0.00826944692210462	0.00565514422296924	0.0073883271477155	0.00320743626446498	0.00162061767209615	0.00747364764524609	0.00480915039298584	0.00834258588763244	0.00965910959179686	0.00188135460495069	0.00245177563629776	0.00509258088781108	0.00675200965128601	0.00685342017861785	0.00370717987702181	0.00362976131465062	0.00694438657602509
GJB1	0.000144296826142741	0.000156649786451114	0.000119071789267272	0.000163825970274038	0.000195188983215255	0.00151185852253449	0.000944718302710975	0.00100516398996138	0.000812684695118774	0.000837054003377529	0.000439196428140352	0.0000735613101591527	0.000333728089304131	0.00036953561704933	0.00012428384278994	0.000977402888032815	0.000539931089628352	0.000981706182124555	0.000558441114185165	0.00136085833903428	0.000414463660081525	0.000709008717824484	0.000500266882889361	0.000246258611557684	0.000351275880692982	0.000256932139334195	0.00183268607153853	0.000288498866016774	0.0000862106523478007	0.000365189310216913	0.000462049007914004	0.000668919808980686	0.0015756223929893	0.000988643572919469	0.000165555705652263	0.000228142271173952	0.000162036871017633	0.000151580337988229	0.000176345836260684	0.00100564725460859	0.00170086041510969	0.000763853479476299	0.00234388764690957	0.00257082865890993	0.0025177979146931	0.00255561350255965	0.0014778419512902	0.0017659272308737	0.000280200772611946
GJA1	0.0401453133241865	0.0557563495557527	0.026313562633432	0.0188489301254099	0.0597190769732057	0.0753847067282089	0.0548000767408245	0.0521743318522226	0.0428374499016716	0.0470190676578839	0.0651686587144048	0.038994626924855	0.0274930253477528	0.0245561527923395	0.0136450889071971	0.063402869688286	0.0473684872618177	0.0555893552307327	0.0292404823182918	0.0489779277647267	0.0121459913595365	0.0408261506738041	0.0285954301846716	0.0288119153523023	0.0252957819856836	0.0270976888980568	0.0126062581005774	0.0216119607012518	0.0290265904295548	0.0157787643049161	0.0193456029339293	0.0278020171046102	0.0585194636240181	0.0278125483265257	0.0114523880101187	0.0213585193163997	0.023298777094406	0.0193470035365976	0.0133169522984711	0.0431328968082633	0.0569832977039473	0.0325000058993819	0.0346067316035105	0.030372574414829	0.0264046796842433	0.0392526741472496	0.0238198772178103	0.0181033648838001	#VALUE!
NR0B1	0.000149816001388941	0.000115950327841594	0.000113853217046737	0.000075949222674843	0.000115654280043024	0.0000390761407965403	0.000211389517269104	0.000304611015115447	0.0000782775958749588	0.000154106335961579	0.000255917482830872	0.00011755675406317	0.000358351015159473	0.00017263740157361	0.000162428368012684	0.000455939261568284	0.000180386514853575	0.000182674098496048	0.000237718261931752	0.000191879805305268	0.000236779419362247	0.00048562866315865	0.000482063408514111	0.000392373013189637	0.00103775673579135	0.000599314895944455	0.000123967584986952	0.000160343719920024	0.000162197381944215	0.0000616391232788147	0.0000999794337348248	0.000203632158089653	0.000341488400128028	0.000480615302504215	0.00032657907637516	0.000483426622039281	0.000871433340638988	0.000381574813606608	0.00026077977327974	0.000511723839720234	0.000374850191392241	0.000310664104302165	0.000602597624363556	0.000477726500473224	0.000585377510450356	0.000746811349300419	0.0007969584450573	0.00101055385091799	0.0000924650197338094
DAZL	0.000842139034007036	0.00160698863774774	0.0011976023605385	0.00137341280585969	0.000667787912044601	0.000718503710817017	0.00216956983161754	0.00706826451425799	0.00161594222683254	0.00116570938005025	0.00272996398263318	0.000343655904141084	0.0021024572156763	0.000833727925212362	0.00119772855671301	0.00243345219498673	0.00247835933746114	0.00161116613440035	0.00186564689291899	0.00314251081276952	0.000636779989381618	0.00188285128834148	0.00079775985506445	0.00285602473496287	0.00100658048339427	0.00188512137266406	0.000297184953221149	0.000327103104968911	0.000365801199509055	0.000244098880240471	0.00014959463040238	0.0016302088330358	0.00204011566098536	0.00118601899030743	0.0000973973536529878	0.00101711048267255	0.000222856312430094	0.000476492916313742	0.000494236684591062	0.0010558448559662	0.00310368160916388	0.00357758887641438	0.00161891798568581	0.00108447623279605	0.00251557317353377	0.00110966178526457	0.000385171576035967	0.00279795099670501	0.000208606437016596
DMRT1	0.0353354852587338	0.0525316148934813	0.0561931625055926	0.0262124291557402	0.0384513776554881	0.0649947776413537	0.050697792702789	0.0626807917053504	0.0332018133537417	0.0366378391571974	0.0380493398313093	0.00501589473014932	0.0363514584318905	0.0360051488459848	0.0212921980568963	0.0377666681579613	0.0548449073069371	0.0742727277879945	0.054329522685261	0.0591555678593594	0.0439835903466675	0.0805137986622122	0.0817160320824527	0.0752774882388335	0.067217208292799	0.0824471135594105	0.0256756118097915	0.0483698214827082	0.0606102357916506	0.0594719986856068	0.0400644689075319	0.0773395895967556	0.0444972894443362	0.0399451513767579	0.0384349737968529	0.0576708610939154	0.0352495594703716	0.035915228115673	0.0254745712283498	0.045670380424194	0.0840541359780823	0.0501978368283086	0.0342551566117833	0.0371684606391734	0.0303015807547118	0.0552587585271723	0.038583991699451	0.0589856589905064	0.153333895562908
DMRT3	6.1040471174707E-07	1.45824036666194E-06	3.80241694518766E-07	6.89318222760953E-07	6.3457160207012E-07	2.39361374819933E-06	2.11541792001462E-06	7.93896050103346E-08	1.10839496336973E-06	8.3729490334391E-07	3.46417121629856E-07	1.79719394863731E-07	6.80375331695242E-07	2.86527416102853E-07	3.78850972122771E-07	4.14904728905712E-07	1.45581462846389E-06	5.05158055062255E-07	1.89534663591432E-06	2.27042025158287E-06	3.07335062813234E-07	4.14105075182151E-06	1.80266496573046E-06	5.17449734111626E-07	1.39140685419335E-06	2.26121331589592E-06	5.78241882071779E-07	1.58583238701706E-06	1.55381410341372E-06	2.45421276641035E-06	9.93431802184854E-07	9.66287631717778E-07	8.67951168285262E-07	4.42480495902142E-07	4.27475631237346E-07	2.57930154403982E-07	2.97409073513298E-07	1.00977727863941E-07	2.40645398145076E-07	4.47334263999345E-07	2.85440305590055E-06	1.47896960343763E-06	8.56419626279913E-07	4.43013933007661E-07	1.25703011280179E-06	1.31608741243849E-06	7.17793042921122E-07	6.57800129272426E-08	9.96008660338421E-07
GDF2	#VALUE!	2.38355731373297E-07	3.07335618402239E-07	1.65018382167118E-07	3.07788139290627E-07	1.49099788208336E-07	6.70158743664612E-08	3.4678917853123E-08	1.17942205326795E-07	1.10464215108883E-07	2.46846470707459E-08	7.77949105298089E-08	8.39353963858054E-08	1.71844759289985E-07	1.81361253648839E-07	3.08443113215199E-07	3.78669468843906E-07	9.43386121228522E-08	4.98976674230976E-07	3.34557727904519E-07	3.63075186548878E-07	5.05345704617283E-07	7.43395775723203E-07	4.82070983538806E-07	5.10614870182772E-07	7.71765290912779E-07	5.14516721010133E-07	3.71999640600619E-07	2.00827650798279E-07	4.46765473651169E-07	3.61168276036419E-07	3.03449452688871E-07	3.06331598221268E-07	5.44227895734593E-07	2.35613023403332E-07	4.84060719482353E-08	1.49911266496321E-07	1.24010707070155E-08	7.41323911825313E-08	7.88451530442873E-08	1.89929560812782E-09	9.04437572532291E-08	8.51269789197353E-08	3.84626438311283E-07	4.64662556802979E-07	8.78621843799168E-07	1.20286880170804E-06	1.97043945246997E-07	1.2778020448388E-07
ESR1	0.0116519965534623	0.0235277944268858	0.0262699820498001	0.0168137754536262	0.0242338409804425	0.0350665923500598	0.0215237649180876	0.02006113461284	0.0190011593979403	0.0247003863666	0.0127618869710658	0.00891287251095351	0.00596284666058574	0.00838021745591952	0.00861518581499476	0.0149691626766503	0.0343785517289457	0.0132006480060331	0.019852246120031	0.0193724625673568	0.0188602264354981	0.00976640432906691	0.0136727107137122	0.0038293296456781	0.0083118497293409	0.0201971904833053	0.0171909956613277	0.0184056523258138	0.0196019363154827	0.0179510709819856	0.0122921343029184	0.0130091978316165	0.0211262129359323	0.0107944995627098	0.00665575505385858	0.0112377277458326	0.00311908727093462	0.0118428186006747	0.00635253477720417	0.00776630212896867	0.0114893787582157	0.00874690853840905	0.00647953675306185	0.0105974669727199	0.00739633877264646	0.00947509008857591	0.00735936879912914	0.00288151152706196	0.0139321615691002
ESR2	5.88157283428973E-10	1.69851446788603E-09	5.08235111954544E-10	1.6794557158021E-09	1.97893350943107E-09	4.12610397962124E-10	1.55218916088041E-09	1.47211472500558E-09	2.7829939721609E-09	1.8075771591789E-09	2.85754542388152E-09	1.91499207179874E-09	1.9318634528026E-09	3.83795199037845E-09	1.07641633081148E-09	3.91133443598062E-09	4.0819787189608E-09	4.58384908242523E-09	2.12291813025829E-09	9.92940952140294E-09	4.36370705355736E-09	8.38716441428679E-09	6.12734893985938E-09	1.7460536689865E-09	7.02365681700966E-09	7.68961871495057E-09	2.57270137307731E-09	1.03526433072645E-09	1.7799619381783E-09	3.62530785559692E-09	4.26785691038188E-09	1.35491241159767E-09	3.10137383783438E-09	1.3930245640135E-09	6.44490900738403E-10	3.24669741556106E-10	8.66023911720788E-11	1.31962094446347E-09	1.43119314717956E-09	3.82434189860345E-09	3.88318760649987E-09	4.42397967068249E-09	4.23793645040732E-09	3.86121245800147E-09	4.24093354232059E-09	2.71845489589499E-09	2.40761424555761E-09	1.73153274467249E-09	2.30385501873881E-10
F2R	0.000523596946333115	0.00132744897749237	0.00125074271734132	0.000829831625248678	0.00106184657157459	0.00386883668382518	0.000995213783502336	0.00151550686600927	0.00093846300352411	0.000764292704708392	0.000591782749761707	0.00101547092531246	0.000940020328753113	0.0011408462930132	0.000784870413376282	0.00205428217173957	0.00185144540578559	0.00246349508801618	0.0017462439543226	0.00197453033381759	0.00115258839642866	0.00174251265031177	0.000696418617342459	0.000847819779274335	0.000746775557177993	0.00134374670571198	0.00182514932929936	0.00198515348697699	0.0017970141784707	0.00117449849580546	0.00122127384205832	0.00307555383202682	0.00356424309162404	0.00167736865772468	0.000378375094597818	#VALUE!	0.000468125588405854	0.00136233145759823	0.0025522615230235	0.00211471013957641	0.00279384096969374	0.0015650845972954	0.00199396330841983	0.0023817792320024	0.00279974978186003	0.00230641141186505	0.00135022951529973	0.00122569584228902	0.000904780598849249
FANCG	0.00327343913832403	0.00544504365043102	0.00403686626328707	0.00211502781546442	0.00376596800985308	0.00788622189922428	0.00650189569119283	0.0084966129660449	0.00394612955218856	0.00406445889696872	0.00415261557434057	0.0033839837557406	0.00309703910135578	0.00797634374478839	0.00199526774489139	0.0085763113129606	0.00465003532333213	0.00580026089593629	0.00845102641372269	0.00515045803072827	0.00427601819183133	0.00756998883521511	0.00645855092874954	0.0050721753592644	0.00254866855554919	0.00572080207469953	0.00320411564335362	0.00379477864036845	0.00439553231974246	0.00370989643985783	0.00404191832854101	0.00518194517779883	0.00507176253269032	0.00427794645625654	0.00274216644155228	0.00399652401473148	0.00380409993614544	0.00460841695873588	0.00362110081230124	0.00584965293814776	0.00722362626531407	0.00680798445555001	0.00602925022907792	0.00341696739780443	0.00461225678814407	0.00564351945557417	0.00501573216027808	0.00724717620574331	0.00601021230155511
FGF9	0.00100556237555528	0.00262310990360129	0.000584619844906955	0.000395532743634682	0.00105506064139845	0.000598092374636559	0.00112077849326992	0.000962775877056717	0.000792860912489989	0.000617635387788171	0.00112420645925455	0.000577152630104999	0.00076465773725829	0.00170664697130879	0.000663972818838293	0.001648513315901	0.00160181317001636	0.00113416874458539	0.00166965578026686	0.00152168773919201	0.000839085365252164	0.000904593570102437	0.00154594296546406	0.00111118186739361	0.0010865172131555	0.00172142056587431	0.00152543522404231	0.00221417743389897	0.00182422019684564	0.00117692480526096	0.00100921894966362	0.0012196718778612	0.000776642836711773	0.000463061601105961	0.000479432465607967	0.000632002838402666	0.00080508980583844	0.000814334389317603	0.000759377697247937	0.0008458962470069	0.00206905929708393	0.00170187857157547	0.00167177091096516	0.000829570025119179	0.0012803806033884	0.00108350219861312	0.000558037424362065	0.000495227290923086	0.000553225529108499
FGF10	0.0000167805010092759	0.0000133105454642592	8.60258388543984E-06	8.31528686370915E-06	0.0000105758534281502	0.0000317355960666456	0.0000382340746515896	0.0000735330668500859	0.000014893917969609	0.0000169491177319837	0.0000502104253051921	0.0000257127494875159	0.0000427239001644184	0.0000403975842855484	0.0000397871196672589	0.0000861880318003607	0.000169034588504749	0.0000939503016400881	0.000094345356312948	0.00015011398386552	0.0000437415382585507	0.000123045941396009	0.000069319751925692	0.0000412311483727979	0.0000405277736282549	0.0000339387844773166	7.16490886485539E-06	0.0000207760310276641	0.0000179788889629539	0.0000278033726192984	8.06579413718908E-06	9.25719340611321E-06	0.0000284217989335559	0.0000149548366619286	0.0000133507497806022	0.0000205219448586181	0.0000414951180155437	0.0000229241983509024	0.0000137399643442901	0.0000807058161060589	0.000121452944709076	0.0000494873121099447	0.0000607009798913839	0.0000421364153210309	0.0000795001008463593	0.0000504291478046601	0.0000707032890528331	0.000094952021675489	0.000011822578453656
FGF18	0.0000489900684850224	0.0000772212741921005	0.000101372189120817	0.0000672150344632754	0.000191428280263377	0.000253133365445645	0.000143164742417834	0.000263166720292648	0.0000675135986611707	0.000138744296727261	0.000250214896875635	0.0000629878946021158	0.000176413650386622	0.000115827041306	0.00017313331616199	0.000601215919737485	0.000306062434257954	0.000474465101190977	0.000595173223091486	0.000767263310303127	0.000434315826805672	0.000771868403163201	0.000359619875467311	0.000387990782671001	0.000356363101439991	0.000369440229786541	0.000166889969071103	0.000185825354585549	0.000173248738993247	0.00013708820113545	0.000147085445167453	0.000271111119741504	0.000327526296318911	0.000199101255703476	0.0000773503101624961	0.0000701564420138572	0.0000897578207405907	0.0000946240349498925	0.000107887379532824	0.000259716339746878	0.000194236998265081	0.000292368257143444	0.000501102686937907	0.000412694560435847	0.000536737532459577	0.000726081915865089	0.00067234358649551	0.000935868439365203	0.0000859487942361629
FST	0.000138773650010816	0.000620883193151039	0.000616750743233391	0.000554038528186177	0.000668846215488485	0.000770672513932975	0.00123265741640644	0.00222333298494535	0.00106406964702254	0.00146468317037754	0.00197251530843352	0.000367978941025845	0.0011305868641169	0.00134953443112057	0.00110010675280041	0.00299021754571497	0.000791389181946951	0.00123269699212936	0.000961488286039397	0.00111752734713858	0.000882163029477625	0.0015664019470851	0.00162903990709336	0.00049859611130587	0.000493997789215398	0.00115256138622176	0.000323629249922135	0.000499266753841589	0.00149725470018461	0.000948423750228159	0.000557675607024187	0.00195811458008904	0.00422073298295035	0.00340388219845143	0.00117806863689792	0.000698285448203289	0.00207822520707189	0.00249167105414571	0.00209217261260537	0.00492249726389123	0.00467513236340785	0.00241459642401919	0.00238642460964606	0.00206705832176532	0.00181138464149303	0.00224955687811131	0.00142244686082477	0.0010364699756983	0.000352997936656907
FSTL1	0.151826259241884	0.236072002774044	0.204094008367435	0.112289958935979	0.217943910162935	0.283373746150942	0.220857531358169	0.360695597954261	0.194409382124453	0.12935397893366	0.14444413787536	0.0808694846884834	0.177701692984	0.181390391659383	0.124881001755418	0.245487841331582	0.157249795510541	0.191990496538074	0.162266149765508	0.148800907669926	0.102351273383637	0.166378011645943	0.116415075142133	0.0971804032586175	0.151821357702595	0.150413521342674	0.11758364357488	0.169500592805931	0.143867461811845	0.114931285944125	0.13870122103063	0.176366400375826	0.169987110635599	0.189858881905737	0.0940148170397456	0.100294652860078	0.181810687002421	0.175108515484561	0.124148966741151	0.218066176480498	0.288236990729871	0.141626532324539	0.1744081657839	0.123417536943854	0.166531347819979	0.152462758622378	0.0886034465491588	0.126725660779954	0.158928551738935
FOXL2	0.000407757851828433	0.000420724379500233	0.000951712723429511	0.000771386475115306	0.00343010972695844	0.00266627366173949	0.00367177907816345	0.00517886152666225	0.00111413872586501	0.00247693130457761	0.00485081783156865	0.00106719834786286	0.00369443527522533	0.00503632971160598	0.00236264876322565	0.00955059925572068	0.0103584212785346	0.00619826711230621	0.00703595092533234	0.00375725268508139	0.00503239580999896	0.00825793882600912	0.00455060899712606	0.00198197751023032	0.0039522345550911	0.00517461459458815	0.00029641150544574	0.000554249809912451	0.00109633070055431	0.00125573950409019	0.00167168202747246	0.00276728485910744	0.00868015726313539	0.00489742744981413	0.00134786724818764	0.00138831823174159	0.00395326784747781	0.0043776198489242	0.00598682298156665	0.0127579837320544	0.0144008845437895	0.00683637460696538	0.00617886082075386	0.00427910484064222	0.00550437412959544	0.00582430419263231	0.00314258304453779	0.00231701613605169	0.0000413251276866047
FRZB	0.0743253703829719	0.082476926209656	0.082457167163848	0.0489262433413715	0.0731741404206053	0.120164442987315	0.0707471279831038	0.111483280926639	0.0796106446303661	0.0407779003617765	0.0443097225413895	0.0259582494412719	0.0537614898970168	0.0533897008867157	0.0290747047041124	0.0591742119608328	0.0278005794353585	0.0340396714503509	0.0243567278248335	0.0192821700275032	0.0161086197124201	0.0329266572280274	0.0228577442512438	0.01424743590998	0.0235427816729501	0.0207629833017934	0.0294628340793466	0.0542967280021703	0.0361454111495086	0.0292129368048037	0.0445491955397625	0.0368809401433976	0.0493140834972264	0.0498387724232554	0.0357478027950121	0.0371849601007512	0.0652566474612338	0.0451064458089305	0.0337073629675017	0.0677204992902422	0.0533846558855325	0.0255031780439827	0.0324174832804808	0.0160090480991979	0.0295261935269801	0.0375142285404308	0.0158723615876597	0.0199856340554421	0.0893363703944168
FSHR	0.0000142369563529958	0.0000261136389955678	0.0000379067364313138	0.0000386209043246817	0.000602175003655729	0.000765686042303016	0.000850556664931273	0.00203162619951425	0.000440107810290091	0.00048921951431599	0.00124679822080638	0.000436431862803248	0.000382983423061341	0.00072315295686806	0.000598907527721711	0.00254134326808759	0.000808170857524201	0.00179236558237333	0.00117669907714062	0.0018786263425407	0.00127566135940102	0.00184776557086692	0.000804441620099086	0.00114626498342472	0.0010887468688498	0.00190719375203665	0.0000143348771722196	0.0000146658883881622	0.0000929554357928575	0.000110992739843251	0.000334783529279035	0.000598105197583234	0.00132658873582633	0.0009876173734452	0.000197603226949933	0.000310644905958777	0.000424267391853141	0.000952734856344316	0.000470344784920245	0.00181923061614591	0.00251069281341172	0.00125983208011495	0.00110752623758492	0.00114655775290273	0.00153749160453362	0.00089012861193038	0.0010366657968821	0.00112682860398239	5.65272836640592E-06
NR5A2	5.36304760134022E-08	2.74695594308195E-06	1.36203326592204E-06	4.26144745583432E-07	6.86929000852924E-07	1.08195524592332E-06	4.64644099282197E-07	5.87386987299801E-07	6.12749872691235E-07	6.21997383159101E-07	1.37059470955073E-06	3.56305624408562E-07	3.04545797351335E-06	0.0000119312627274269	0.0000160725208190747	6.42635119532475E-06	0.0000118351397666344	6.38379782355324E-06	2.68789290059981E-06	0.0000029285391606273	0.0000114702022627478	0.0000158274316439872	0.000018304491437285	4.58874129019673E-06	5.40950292342952E-06	0.0000395226779962132	0.0000075763215892892	4.20643469658541E-06	1.37354093509416E-06	0.0000012911130836608	5.61363511066588E-07	1.80873393043003E-06	2.04627923410999E-06	5.59808760269237E-06	3.80071983870138E-06	9.95378046098986E-07	2.14398091421247E-06	5.35473314902337E-06	0.0000106268662749288	2.21210303262621E-06	0.0000144104996631373	4.18090996704553E-06	5.56399229767595E-07	1.50197656681075E-06	5.90511991156891E-06	8.37920108114204E-06	6.20741899186086E-06	1.51434576680454E-06	1.11877045930863E-06
GAL	0.00331813594534599	0.0049483837826305	0.00245434001809505	0.00243459949686188	0.00466117773781118	0.00422219045413729	0.00182451573475351	0.00290381674768559	0.00273848269847061	0.00203940793001321	0.00203090364001197	0.00129992910676549	0.00074593156553123	0.000983199238647177	0.000576353542165925	0.00117010805965732	0.00114318251027737	0.00125892160252295	0.00222254015085587	0.00110082109422946	0.0046248420780443	0.00461422729022563	0.00696753364055744	0.00233081480681205	0.0012149185753921	0.00181367439646841	0.0032982103772968	0.00494773070976216	0.000853142076972973	0.00148479750889877	0.00148912746548213	0.00492283477430461	0.00307564282874866	0.00144341703093804	0.000672418654640645	0.000281427402471509	0.000876483567425917	0.000596865710746945	0.000135372437485063	0.000612574539591458	0.000307453767516789	0.000163720425629175	0.000490865431470845	0.00106948905795997	0.000868086153687212	0.00265389621679224	0.00131571284797719	0.00383063487529165	0.00233855775830197
GATA2	0.00579250463490163	0.00240546494135004	0.00141953482976858	0.0015657165774933	0.0053208211072722	0.000905111065844379	0.00169933100563766	0.00527319712813173	0.00291658191321235	0.00216459824492867	0.0018881053903299	0.000509397456562231	0.000869091954097376	0.000645351503358876	0.000892201703889852	0.000824705636543751	0.000619690031612958	0.00129946378770432	0.000755597258401055	0.00441240866659921	0.00157949912678797	0.00443237601085042	0.00143817483367264	0.00182705436624321	0.000914901538421236	0.00096697387615934	0.00248130849598214	0.00202861460331701	0.000525674801426835	0.0038909198300105	0.0022046259717424	0.00616992105914946	0.00640476774917036	0.00174814650392737	0.000552727293938427	0.0028313686510265	0.000352626489372966	0.0011206975637618	0.00107171396053805	0.00270795559558814	0.00318016130439075	0.00479847840537054	0.00319900835032455	0.00413384729638407	0.0014869621663147	0.00222817920105487	0.00259619956604415	0.00301915681398825	0.00276931658213447
GATA4	0.0139598564042018	0.0996178910822819	0.0148724614959163	0.0184998861237912	0.0258862187030153	0.0134193800803379	0.0386094662919075	0.0926067089004641	0.0414171202328792	0.0263912515970684	0.0709780807211651	0.00459490026128974	0.028332031356785	0.0148308301324386	0.024094388064334	0.041192047609444	0.0372366940606021	0.0238707926854537	0.0180727633101734	0.0305951304534491	0.0085493653864876	0.0778559433903998	0.0315774180050618	0.0281695525838528	0.0286619655316341	0.0468834771242866	0.010985485384314	0.0298729382175358	0.00774237740804555	0.0221009843659665	0.00995942279298643	0.11666906532972	0.18529959372648	0.0676610052473398	0.0128877359187973	0.0708361591810314	0.0165731846282788	0.0429310495730338	0.0151701058891699	0.0692700464640088	0.125240606914803	0.102369740975233	0.0454946252031154	0.0318541402402805	0.0339701051890531	0.0363973642732459	0.015063800570458	0.0486928775058574	0.0229613997396195
GATA5	0.00162441850420168	0.00261642135634243	0.0012779741800478	0.00107388003251404	0.00150502366183428	0.00143364606966785	0.000986812651832536	0.00315996635036364	0.00178682034970812	0.00171217251134057	0.00110391548607096	0.000171519740355037	0.000468179811100961	0.000293344524582883	0.00030051983740493	0.000835465690910247	0.000663024441284012	0.000428996666244805	0.000349573395137032	0.000715120259748613	0.000279041241962191	0.000527681905624527	0.000380657561679268	0.000378536072985414	0.000129435215855103	0.000161131811433974	0.00197559614512915	0.00209810026742262	0.000914829159421693	0.00113776926387888	0.000906996220648409	0.00611735479931883	0.00338244170571507	0.00362532612154005	0.000230462549501244	0.00208286027456522	0.0001788332776102	0.000224663015314633	0.000356270106860895	0.000856000599260142	0.00348111924606042	0.00232517192117489	0.00197241246354716	0.00136054686581875	0.00157957394543447	0.00116224714471861	0.000568343161795364	0.00259828841475721	0.000797380620569546
GATA6	0.00889919861723306	0.0145475216565356	0.0106660649329674	0.00870063968102357	0.0131564416187996	0.0264048682418747	0.0208181746735061	0.01776910424342	0.0117500997702463	0.0149476728855399	0.0129748770350236	0.0052505576516141	0.0116579921852903	0.0186096539814696	0.0135104225159777	0.031958176554325	0.0388723394273508	0.0413276160095757	0.0503871195464599	0.0527070469794343	0.0400731773737491	0.0603812009397304	0.0345936176884355	0.0403601222653443	0.0296626532390533	0.036566588292267	0.0148782721794922	0.0188603326404743	0.0128910492500631	0.0158846230995633	0.0170389866321212	0.0238831182197107	0.0224032136633837	0.0201113319998781	0.00937847501494975	0.010792756644844	0.00895844309308602	0.00869133931649066	0.0182388251173803	0.0282557105480576	0.0514278847606169	0.0369847104001178	0.0545938265322254	0.037049865358966	0.0653130641154734	0.0776693801050967	0.0497036999311037	0.0748721967278408	0.00618149457060084
GDNF	0.0000660884363148502	0.000125254104312383	0.0000347148392480198	0.0000267969677637614	0.0000472011441320395	0.0000883687620063566	0.0000432564827276152	0.0000965272427841968	0.000103996780753998	0.000114067388034823	0.000114408216760132	0.0000534928579748986	0.000040167238142521	0.0000270342201541103	0.0000666852730328899	0.000208033646585342	0.0000572599990346716	0.0001283334174954	0.000128139888269213	0.000130401862345988	0.000120477190905565	0.000219234602920496	0.0000904900828749362	0.000063310726433731	0.000193336087988844	0.000216866473735076	0.0000320990248419465	0.0000163847295639686	7.13825521777884E-06	0.000028544925901434	0.0000248528437593823	0.0000759157658687054	0.0000320297525311235	0.0000886210222155096	0.000029386666434338	0.0000737566150066671	0.00004567966605322	0.000012888263249677	0.0000462770535400756	0.000110902440018958	0.000200076400412734	0.0000344059244500113	0.0000634054747874401	0.0000374183548509518	0.0000506269571596978	0.0000893688003675081	0.0000428874511598441	0.000126537844811223	0.0000558343191213538
GHR	0.000131732951661533	0.000556452490086597	0.00073060283055648	0.000197642296642167	0.0008816020471047	0.00152729112982781	0.0017476261759902	0.0011200841504569	0.000764230164865362	0.000606898010980356	0.000951197332958647	0.000843098495108603	0.00155624126270363	0.00345385598618977	0.00155909204005846	0.00244006499348995	0.00521018486169721	0.00503809459945197	0.00732061158750372	0.00229736338463363	0.00539737782182178	0.00794798712854859	0.00813012983258024	0.0076760538400476	0.0048552014384154	0.0107243691106514	0.0000779119221168904	0.000330486348268227	0.00137510866241335	0.000388522757652521	0.00125421047485301	0.000765389073901497	0.00314832344444428	0.00168008069365033	0.00108280530622422	0.00244736329255069	0.00171537585955271	0.00330252827950675	0.00524803196373206	0.00338418269832617	0.00919265994290214	0.00210106591893792	0.00289350852352912	0.00254309008008288	0.0034702272949157	0.00632334543494521	0.00334080787798832	0.00578743945967914	0.000792309072657054
GNRH1	9.58838674929898E-07	1.28527375486148E-06	1.21237683230105E-06	4.13588222637738E-06	5.30424576236461E-06	4.20195010843199E-06	3.74895856574529E-06	0.0000026163214209862	2.78893818151781E-06	3.81027161170989E-06	2.70032453748825E-06	0.0000025033134724634	7.83488135714384E-06	9.28230574013849E-06	2.75187662994805E-06	0.00001845338420699	0.0000166788571705171	0.0000243632406071925	0.0000265395773965992	4.67013812880396E-06	3.13696143636524E-06	0.0000219680262559292	0.000016752237394713	0.000013656332328884	0.0000156816188929808	0.0000670418995123555	0.0000108888363381204	7.83204685626295E-06	5.48952664626718E-06	1.34359724976603E-06	7.52120514820976E-06	0.0000088719564306719	0.0000109127548204687	0.000004504840039341	2.54935126497354E-06	2.15582953749722E-06	7.22635415913107E-06	0.0000209472991915685	0.0000211170481388026	8.10293674511118E-06	9.55978662380764E-06	0.0000100802094397981	4.86694402104967E-06	0.0000164583621910999	0.000016135094823197	0.0000142201114914128	4.08267407579054E-06	8.05470427782694E-06	0.0000116089195250707
CGNRH-R	5.02480156521273E-07	3.97717053361369E-07	4.4605149562346E-07	2.54092972966325E-07	1.78912478802011E-07	1.06196560231612E-06	6.75546860068831E-07	1.06742964759316E-06	3.41768280492328E-07	5.64853333433012E-07	7.31264662548894E-07	5.66922212043648E-07	3.07246869463446E-07	2.14939439675781E-07	1.47316343796294E-07	7.89925452352234E-07	9.50845869904844E-07	1.64095683560929E-06	1.47718449769014E-06	2.30925345154207E-06	1.58677838053065E-06	2.46432953152204E-06	2.67425708286828E-06	1.74670870059729E-06	1.89926738334567E-06	1.77363953370923E-06	1.19585559532078E-07	8.03845344404125E-08	1.58551418363217E-07	3.02268119411091E-07	2.24666260532784E-08	#VALUE!	2.44775907196947E-07	7.82532634803181E-08	1.14926645525873E-07	5.26957581777944E-07	3.40019508252288E-07	4.10098196902105E-08	8.40333839689586E-08	4.85579602738566E-07	1.46439197467173E-06	6.55227406629394E-07	3.99132435236571E-07	4.76095630839205E-07	5.54942389761526E-07	7.07922314066379E-07	8.42202091379214E-07	1.37522002103169E-06	2.7970542645439E-07
GREM1	8.02531398816554E-06	0.0000168347678530677	0.0000304719914788349	7.15115020787612E-06	0.0000175978496452178	0.0000245224692932009	0.0000083942998663235	8.01675861688781E-06	0.0000106531181053223	8.14155651413245E-06	5.28837967999269E-06	9.4274760771241E-07	0.0000034820854600486	3.28587495930041E-06	2.85410155858554E-06	0.0000132433152468218	5.29177953929082E-06	6.87236622687204E-06	2.78239747619619E-06	2.97689419161478E-06	3.95903890481768E-06	1.48346986085545E-06	5.88347548821879E-06	0.0000039405888324909	1.14503722222301E-06	2.25277767087278E-06	0.0000495011228624362	0.000097975339611715	0.000072011870402499	0.0000357074196985563	0.0000412721069045703	0.0000601503858939181	0.0000519752219595163	0.0000143663078721852	0.0000294730307574194	0.0000275829844924443	4.98640112857672E-06	6.75344728434513E-06	5.72794324293922E-06	7.83386213045844E-06	5.25133153697483E-06	3.92073749417769E-06	0.0000116975674932988	5.05979488029889E-06	4.62167525983293E-06	9.96979016989216E-06	3.97735882884902E-06	4.02534740158869E-06	0.0000142126973756569
HOXA9	0.00282310508986029	0.00307037371922915	0.00339003627393395	0.00136268083627874	0.00341107010575952	0.00321275164428177	0.00298052975775572	0.0046541930947817	0.00246477931194684	0.00361666453371184	0.00261620240277275	0.00187412374747795	0.00231093182685792	0.00209182275368308	0.00240221271947785	0.00510053807335313	0.0040018596876647	0.00474290822090852	0.00544580090084677	0.00351616645017628	0.00371246438258774	0.00625894278255809	0.0033159954776304	0.00585446896699263	0.00330905085247351	0.00358898957246434	0.00237031310063092	0.00294084726217265	0.00256879684887371	0.00282593381989325	0.00288581185813125	0.00500628074346599	0.00383595537299356	0.00437928529613952	0.00160566532008348	0.00728057244242852	0.00371669642087602	0.00280282302173463	0.00280673152734323	0.00681321113194131	0.00923876273374229	0.00200867948336355	0.00360184032342788	0.00448771278308277	0.00521892470025916	0.0070591815926488	0.00360446289216925	0.00711124183264676	0.00234201427904176
HOXA7	0.00490525990470182	0.00684490415171188	0.00627741003030322	0.00614171403907085	0.00683450554677351	0.0130584429620773	0.00685910158082469	0.0104664547165824	0.00785731669201349	0.00929321620784926	0.0116140760910684	0.0113646056449428	0.00518513871410434	0.00810587193151182	0.00621593039981155	0.0152598742817253	0.012208995779087	0.0108903658375262	0.0122297499946783	0.0125644929505473	0.00721402475245743	0.0135655642712167	0.00770914319599701	0.0139580016781432	0.00635616334621398	0.00852092699173724	0.00713943101083536	0.0140523335306364	0.00927832105567544	0.0072916174831498	0.00715989549829835	0.0149036412678596	0.016323413632511	0.00961391598657207	0.00486441159174463	0.00030197678251815	0.00663979190226078	0.00620628723100868	0.00709050871105257	0.0162790696924753	0.0134187450103391	0.0101565226038976	0.00866321759495698	0.00886669650064989	0.00850702883274935	0.0126512453015379	0.00613473622640982	0.00894004977725264	0.00648997775052601
HSBP1	0.0182489972278873	0.0211986183567451	0.0158876428538684	0.0145309306622038	0.0147667857937268	0.0289498016028378	0.0193675187099668	0.0316532550753123	0.013560887054234	0.0334246030329219	0.0665323128587378	0.0248366230198072	0.0258387027350835	0.0131222302484149	0.0147473652483005	0.0356603251105705	0.027292049583034	0.0116715420194417	0.0357928203768468	0.0295677510833566	0.0118782853526573	0.0464281841225694	0.0498957162032961	0.039468687062597	0.027474498297417	0.0216244035842569	0.0162415188320719	0.0352126082052669	0.0259003416954554	0.0105018865945989	0.0131011720386312	0.0301879837854431	0.0327423062751957	0.0220824443587881	0.0406902284579466	0.0435764210642851	0.0370303017414667	0.0176150283105977	0.0174992593011545	0.0298642570926374	0.0695457215069496	0.00734598598596901	0.0212574916180409	0.0338697835640428	0.016023826869954	0.0202662476681427	0.0314466274782538	0.0643577863952649	0.0332675937694526
HSP70	0.00521512353457349	0.00744177453286446	0.00354627151625927	0.00452426642945751	0.00614114192991334	0.00474162842846643	0.0136098448070156	0.0389025710653507	0.0136993391377175	0.00899108038910508	0.0226984469070398	0.00300839092784882	0.00793017751982243	0.00441903291215323	0.00759110756991136	0.00976583451813914	0.00832764211704021	0.00885349222203955	0.00844541375348985	0.0151412551884243	0.00492750129212594	0.0217297388823204	0.008680241760507	0.0203601368085474	0.0109239795075841	0.0128974115332206	0.00398740208438031	0.00577685334389049	0.00231807814150431	0.00451036014183641	0.00249823866392837	0.0177863687757644	0.032191923747272	0.0116514792736662	0.00203435508366263	0.0125652982636833	0.00396134927744684	0.00574119816525763	0.00348597033177354	0.00958567886811313	0.0334346817850215	0.0281071749207023	0.0168082000881409	0.00822096832173834	0.00883392338274191	0.00877917282298907	0.00453694303950595	0.0122018342175572	0.00354578050461381
HSP90	0.00832002202634833	0.0123410637972677	0.00628918581479608	0.00871323442052553	0.00624425703640878	0.00429423201222614	0.021050872390904	0.0659881315669757	0.0132018635039526	0.00645289348647825	0.0304675823416002	0.00335807957453163	0.0116192891982833	0.0076120982866022	0.00999745016785241	0.0334728646311735	0.026078049089794	0.0114162738551295	0.0131776376866468	0.0177163379357793	0.00370015085450187	0.0148865496154058	0.00577495724517265	0.0196635049107914	0.0111889556531936	0.00998841464211875	0.00594489880576978	0.0119753765688434	0.00543112097813559	0.00804602237410529	0.00416269165491508	0.0263566168479684	0.0442490508037636	0.0249525549616622	0.00189708199097926	0.0222625855090091	0.00276227037886861	0.00543331924049272	0.00314912642717561	0.00969072358411244	0.0400476917351167	0.0449888648810001	0.0154011484934769	0.00820646178392088	0.0130525759383158	0.00773037164594763	0.00335809384230541	0.0129675863691739	0.00424093716971858
IGF2R	0.00152459608255433	0.00521626198515283	0.00313100788804949	0.0020301018120278	0.00336115352257057	0.00260050780071983	0.00526775355970787	0.00889319140112464	0.00699678686896704	0.00601808196533483	0.00708912639700827	0.00132911191507539	0.00249900301853746	0.00662133101913041	0.00282925700794632	0.00616575023501161	0.00485943589462808	0.0104877958948838	0.00881202318476103	0.013371770309449	0.00737846794151034	0.0156912748288085	0.00760405109711667	0.0024615421641352	0.00290385606646211	0.00507527501880247	0.00401598358622484	0.0023036529996087	0.00337469924062684	0.00282313502047007	0.00285473275570239	0.0135345846989253	0.0197238415358216	0.00579209892313538	0.00270455739671996	0.00270318772851085	0.00192169599403463	0.00464243410038353	0.00307338089532444	0.00624211216440856	0.0130699282044732	0.0151232682075829	0.00658597079727842	0.00579457417362941	0.00884789299815622	0.00741010042038137	0.00514797878116443	0.00512045144903091	0.00148773667712968
IGF1	5.33061590398895E-06	0.0000139910150625502	0.0000124589811628665	5.66026736610068E-06	0.0000200777899908023	0.000031510356816036	0.0000275522457242693	0.0000719784786971893	0.0000161077797781705	0.0000169491177319837	0.0000438551362419485	0.0000203267685043885	0.0000503289282136258	0.000081770363467122	0.0000793955853944906	0.000211449976341417	0.000334916155284414	0.000230493592255143	0.000455353190928867	0.000314867892156013	0.000305756374479783	0.000602395648482647	0.000203212839963745	0.000210668690599826	0.000205605142537258	0.000460106376822328	0.0000127576624263941	8.83816163518952E-06	7.27627046638934E-06	7.76944238974295E-06	0.0000121050737550861	0.000018871794923146	0.0000591923319796984	0.0000429136844357147	3.97775541357113E-06	9.11124874098432E-06	0.0000294792714337433	0.0000322681758984583	0.0000260847146246824	0.0000699903329142084	0.000260252728385717	0.0000244485627464595	0.000109633382866265	0.0000846846661515541	0.000050755994392498	0.0000526310048021241	0.0000451397634027165	0.0000660304020561409	9.08361402766731E-06
IGF2	0.000399338010478821	0.000766135488719221	0.000727409441175991	0.000433191794063813	0.000907093631796384	0.00161833947829486	0.00155233951917477	0.00150680930429008	0.000649349446578307	0.000461802477581843	0.000289571104819243	0.000361224485058308	0.000583345965691577	0.00156040795178094	0.000687191825648384	0.000725028766274904	0.00142194846084037	0.000413344945021182	0.00039771772704595	0.000699169238875987	0.000659866530695754	0.000479617462704184	0.000334568350444921	0.00030728895295912	0.000428201180447795	0.000633955091880604	0.000521675661104546	0.000855628796878753	0.000479503737120159	0.000220932214250593	0.00128559535916807	0.000669230773393972	0.00117887486719626	0.00177996699499295	0.000407669516253905	0.00152647057442918	0.000487856615240623	0.000924138256011129	0.00104408424493878	0.00103352287247368	0.00342912964498934	0.000213122009170786	0.0014140065214594	0.000901142000980082	0.000468391514578537	0.00132594068841132	0.000634144076996389	0.00122465233092985	0.000490375033510498
IGFBP1	7.45013787665675E-06	0.0000184709585573124	0.0000155373170983268	0.0000127490422086319	0.0000175364819184834	0.0000117915956671861	0.0000164982019660259	0.0000235260212871583	0.0000175450959633214	0.0000149096345841673	8.40167510890537E-06	4.58733599117614E-06	0.0000177905850405522	0.00001898722480135	0.0000109609499163579	0.0000098871698500945	0.0000102141005380543	9.89471172603361E-06	3.27088034521484E-06	7.59123141099325E-06	0.0000148151675569036	0.0000304630165082008	0.0000121922077486342	0.0000102077739361613	0.0000136292489315462	0.0000359288232762292	0.0000656506469249291	0.0000204821672348608	0.0000162725684953486	0.0000127915614223831	0.0000111134109869255	0.0000208506669092752	0.0000105603298093016	0.0000256965853169306	4.71930672393364E-06	0.0000284781712377465	0.0000132758644724702	0.0000227614968454213	0.0000151807192190679	0.0000156832812158744	8.22481268678025E-06	0.0000019783574748351	6.57769942258342E-06	9.04682989174529E-06	8.55367338040222E-06	0.0000114621787559483	0.000011255329918601	0.000010289222007051	9.14854462900458E-06
IGFBP4	0.000546320570515813	0.000449060832040441	0.000420331417851808	0.000392078907381394	0.00049512895845824	0.00060130601423787	0.000507379055990366	0.00125207829411116	0.00140139013373593	0.000588341894721647	0.00184511435695799	0.00033879510915692	0.00024993028937958	0.000733405650022437	0.000311686066236593	0.000812547310947687	0.00119851569707095	0.00370732751125213	0.00144367440053274	0.00209390259014653	0.00249982979484788	0.00278579817150258	0.00132281535184594	0.00473575267127903	0.000836414781184052	0.00112079346833965	0.000350085083975867	0.00100793420380393	0.000421805170938976	0.000336330326737803	0.000786436976599262	0.00134500251602866	0.00304005721719819	0.000999658156433891	0.000382356246523255	0.00198674427033319	0.000408280587022086	0.000273385847932672	0.000413619980561628	0.00101167280580135	0.00455950244830836	0.00560364701482031	0.00278175315991208	0.00562058190540532	0.00241033230998571	0.00196181353682521	0.00158938325883554	0.00906235334311085	0.000371439547051977
INHA	1.19971019071051E-06	5.11212817159394E-06	7.00625371164635E-06	2.77156544742489E-06	6.44880915462419E-06	0.0000149637957609862	0.0000134878913199395	9.03554527577685E-06	0.0000127230983849265	0.0000152478862853768	7.43021172302577E-06	3.36468026143906E-06	3.89798302785911E-06	6.88354043331529E-06	0.0000013818238051003	0.000010847576237443	7.58304562270904E-06	3.36522890617249E-06	0.0000103172689479926	1.02985594752867E-06	0.0000096501922769855	6.73505594415869E-06	0.0000114581596171573	2.02236108354952E-06	6.98353248924754E-07	2.32326570006366E-06	3.67544047732635E-06	0.0000088727807701024	9.41307797386422E-06	5.74080717290888E-06	0.0000152381891786474	8.63810566628918E-06	0.0000232469864668301	0.0000113855949383048	4.41207238237975E-06	0.0000117282650930816	6.69163148009468E-06	9.10416971459089E-06	0.0000134032131558816	0.0000241973591643668	0.0000421191563129715	#VALUE!	9.70090218415517E-06	4.04091773615441E-06	9.78038205219594E-06	9.20316998228712E-06	3.29616984167001E-06	7.01466849629164E-06	8.02188416854885E-06
JAK1	0.00124030346234454	0.00497516124887532	0.0035300853262025	0.00193848190188765	0.00541501067352973	0.002868460054061	0.00669479891984137	0.00406330599177412	0.00303101160808479	0.00212216361394552	0.00260045860331058	0.00180518148229785	0.00421431556065674	0.0058513162193203	0.00731842958150797	0.0165481345285024	0.0154468750740458	0.00899465442222605	0.0118936643262394	0.0113256588308665	0.0123122992905333	0.00865911566778386	0.00870804948730268	0.00113354192226153	0.00507090446094402	0.0131042495144916	0.00350405351615504	0.00623751873865541	0.00942167717992118	0.0054165306567687	0.00299248377485463	0.00584341051424663	0.0068172795354222	0.0136560989266981	0.00333830639775774	0.00289028016156501	0.0041432637826167	0.00555322218114144	0.00556402751964982	0.0140152576221776	0.011657127800887	0.00756789145551654	0.00527234898892599	0.00630992774593666	0.00778512377919835	0.00795061604912023	0.00602559967631412	0.00510379762306768	0.00226332166625333
EGFR	0.00121904642469262	0.0012145334081812	0.00228215525851293	0.000932610566753007	0.00197955187914866	0.00360807757454567	0.00425169350324308	0.00486225327722443	0.00261296794354839	0.00238493232428459	0.00268443264263679	0.00140440663223472	0.00236570962395323	0.00222081571113205	0.00380831996293192	0.00710555527369221	0.00592214966081449	0.00457069086822055	0.00475983107994406	0.00322297967211678	0.00348091111756355	0.00633795580099466	0.00307952035203606	0.00678259663138497	0.00288135280804495	0.00377529415564506	0.00156809525629934	0.00139608385535468	0.00082189022723182	0.000908538928250969	0.00184172926822669	0.00333622228722038	0.00334697743401497	0.00534416601794834	0.000637445453677911	0.00342636334715124	0.00325363419278861	0.00401834389827796	0.00283904079183975	0.009903931210778	0.0105875681189214	0.0030916330550987	0.00552741163515276	0.00415035126039714	0.00631970844072279	0.00760806222510457	0.00199062270491352	0.00493057369303314	0.00103436777090322
LHCGR	0.0000812147180205863	0.000222433378660018	0.000359980047193823	0.000410206160199527	0.000913471313496536	0.00168880348891368	0.00209151561089534	0.00288771370911685	0.00066834226969093	0.00092296130614292	0.00131126397443692	0.00356940514028608	0.00501563514041639	0.00235010226459211	0.000060995048385327	0.0101350508518922	0.0123994842926694	0.00675521434069338	0.0104750268590932	0.0077521233948478	0.00426893884333682	0.0112288756768071	0.00610278810893044	0.00874233791115437	0.00731020710595853	0.0063754623269464	0.000508040393576073	0.000937393573088092	0.000720423781293801	0.000673822993604035	0.0010097384043652	0.00323599717624838	0.00533019427757471	0.00282252534641717	0.000274959764096251	0.000119529510330874	0.00501824296959683	0.00221870937869966	0.00642801673439792	0.0149259034188963	0.0114038207964575	#VALUE!	0.000720859363952333	0.00739247396544371	0.00458786278257306	0.00624364055549858	0.00438873814097885	0.00816533344290761	0.000294894859323782
LOC427192	5.26920185490943E-06	0.0000304846376570235	0.0000353811607516431	0.0000325072653896718	0.0000186805770300681	0.0000196011441022271	0.0000576815853141931	0.0000974398856867815	0.0000627224673692159	0.0000601384124173545	0.0000877170452598192	0.0000191910432130336	0.0000230633488737353	0.0000868438583660028	0.0000528312310022548	0.000261630592650637	0.000194987388577242	0.000116440489287005	0.000225296920724161	0.000170039358087352	0.000310364071738289	0.000484655823660617	0.000322535949390019	0.000123988856305428	0.000105053126830432	0.00062522479669095	0.0000328951219559049	0.000072840272426628	0.0000147288229202964	0.0000233354085860808	0.000049063095701041	0.0000456260202372621	0.0000381621637561677	0.000039277256322481	0.0000844365131178576	0.000023002700737657	0.0000202526852096264	0.000183788118299961	0.000071150694356847	0.000184519028072349	0.000211140572500864	0.000148609678944425	0.0000968164451414874	0.000165322467661942	0.000322850393777311	0.000274873547946292	0.000312868980926988	0.000213591432884029	0.0000236957068775204
MHM	0.0711599849536355	0.169963641532519	0.25233557843962	0.0881986287187593	0.186609946662691	0.110014623075226	0.200246286906791	0.393916617507019	0.386945379012057	0.412888386019048	0.397095315922444	0.128309514473232	0.124459441175954	0.224098603493994	0.142721626622874	0.260612248540697	0.250009944665851	1.12550134242217	0.491770906490505	0.659502285992558	0.450791965118131	0.640631872197985	0.728927597291628	0.312581129353754	0.187774697179846	0.295410066989569	0.174160183326215	0.0965577779757805	0.240308243776722	0.14992541021357	0.15492292382636	0.675365807687946	0.860923702375402	0.206523070857138	0.148806367934352	0.201409962621411	0.177560568827412	0.214190774514068	0.146365349775276	0.21994371793686	0.551673123514596	1.09956997603541	0.279067195994994	0.434249873731592	0.493239480797311	0.37732822489281	0.3536152705166	0.378043177830909	0.000242639545369488
NGFB	0.000364021677508638	0.000383929713718326	0.000322952254318706	0.000152040549518237	0.000354267577886408	0.0002095469858859	0.000345376071798466	0.000409239277261889	0.000156246656391753	0.000284517658682501	0.000227290721332883	0.000224142126018351	0.000159565336788454	0.000169089436476806	0.0000983097329817063	0.00038463437311969	0.000474798888814151	0.000371460424020368	0.000488969501142861	0.0004691971275543	0.000362756872643548	0.000469477703037119	0.000595724265868659	0.000103339444999125	0.000281281310129373	0.000453598463698501	0.000217230055700675	0.000363986056647097	0.00066068164023836	0.000260259047238294	0.000325154616671396	0.000482261199801964	0.00034381127256353	0.000177080282815852	0.000214737431410593	0.000246486834082242	0.000307061369152356	0.000267606102593991	0.0000467778076906257	0.000342651464201308	0.000315439035674653	0.000361023412026725	0.000482344429153021	0.000250030082356692	0.000378276060425219	0.000280657245570711	0.00108190304672191	0.000571512286379652	0.000124912907780919
NOTCH1	0.0000310956062572739	0.000143079804650257	0.000118790865099434	0.000141086798058154	0.000134896626084391	0.000106524918836256	0.000281764650486833	0.000681513475359368	0.000317491290226614	0.000196041142463554	0.000479222634558024	0.0000768445592669425	0.000242755135662588	0.000289136363225428	0.000493596424906528	0.000865789617686523	0.00116056535424145	0.00084875027069115	0.000607007777733072	0.00101430913846137	0.00041936747667175	0.00164134241304481	0.000525308076281305	0.000224635191457124	0.00027308665786959	0.000385987880409953	0.000127987486561255	0.000244355662492409	0.000100534689497897	0.000271845151676514	0.000231053218815051	0.000635722395217404	0.00114620138338369	0.000893885816405582	0.000122287758596322	0.000197985184774514	0.000084084708892953	0.000288518058426222	0.000350131730849226	0.000635518942546679	0.00269302751810155	0.00168876093803923	0.00138243156939642	0.000505333134123004	0.00106078086756984	0.000715034822099164	0.00034612264784927	0.000417303491401888	0.0000712174091226259
NOG	0.000398202377001641	0.000380558106976009	0.000366590503191684	0.000136686418146384	0.000319514435912837	0.000738522878014424	0.000382262214813085	0.000706849215763208	0.000230627550007702	0.000402480656485799	0.000417425027771608	0.000113953313167648	0.000403768421004401	0.000510437218468911	0.000370950765858438	0.000709802966933154	0.001070538812468	0.00104136411242758	0.00123671699869545	0.00102914632905892	0.000713740893006046	0.00110122124817332	0.000613170757824235	0.0010730895021711	0.000643324287546337	0.000972333300049763	0.000159285040021756	0.000139525522228272	0.000125577241266735	0.000169654696421793	0.00010861339475349	0.000173464246377609	0.000216133724052254	0.000222394615657148	0.000109121219241517	0.000122749404897127	0.000180049032401675	0.000153985772021406	0.000267960412697831	0.000217594415770616	0.000608922976527219	0.000385333880234097	0.000460218488684375	0.00036517513430034	0.000593127081167419	0.000776393791766506	0.000499770664210998	0.00144848071073397	0.000183028645940621
CYP11A1	0.000131665042875058	0.00019858717791081	0.000216615572031311	0.0000764087407793598	0.00034587355732382	0.000405791946928594	0.00118094145877163	0.00136411355779816	0.000437219627000316	0.000345596584684271	0.00315758951270372	0.00212423249629368	0.00186512839431343	0.00290643537367223	0.00149198811782021	0.00329847371680882	0.00480605642367071	0.00340462517182785	0.00496656034207074	0.00642488249521755	0.00491684003936975	0.00701882019643667	0.0131496960151174	2.13038584186615E-06	0.00752044130985343	0.00707097929412409	0.0000434848421880489	0.000187783792246069	0.000190099066918489	0.000120068080858024	0.000170741285908167	0.000324012453032979	0.00163504734289287	0.00125563374154544	0.00035558585058866	0.000318050019008184	0.00469056977084743	0.00311567009248347	0.00857671915422962	0.0141914677342072	0.0159866883013915	0.0124683961080491	0.012724256449229	0.00726368196548999	0.00887285277887463	0.00919138124770996	0.00822456286512017	0.0192269789023109	0.000165228061330988
PAX2	0.000524924530577201	0.00132709755869035	0.00092056745920801	0.000445310682955344	0.00042319514367963	0.000793423214017031	0.000768957260561391	0.0011812296345308	0.000913205764170588	0.000953849956878133	0.00045437826294753	0.000237741779250991	0.000154943457525732	0.0000961679653897451	0.0000500929335353727	0.000134809746488606	0.000209165866445288	0.000139153163602378	0.0000532116531425405	0.000131963972081341	0.0000735137204768926	0.0000945818176138422	0.0000765662366407726	0.0000184990917241532	0.0000209211045537132	0.0000744384567608672	0.00109123473317756	0.0015191564703246	0.00164772146503012	0.000758537727105589	0.00154405162750929	0.00127357969675672	0.000855349566755228	0.000618064487727369	0.000431503624025354	0.000715314682078169	0.000110094529822634	0.000235626760424223	0.000160505208449044	0.000407813222631108	0.000572433122853034	0.000373591978868773	0.00061471416054288	0.000506261883824962	0.000514317724608081	0.000490168829520945	0.000355606475749543	0.000353307943129554	0.000790056621593909
PAX5	6.26556583841303E-08	6.46763647390484E-07	1.12749351196851E-06	7.88329058779731E-07	6.29884611696487E-07	4.11681766573079E-07	5.49203889657007E-07	1.11643892803966E-06	6.92965282768968E-07	1.47327201049441E-06	1.06499841242587E-06	1.86262171769557E-07	2.12276950683556E-08	1.82840109836903E-06	3.66774279030415E-07	2.78007346110289E-06	1.36259593025878E-06	8.42303097596062E-06	3.23930539942802E-06	3.18054492748001E-06	1.59494465121795E-06	9.67719440211493E-06	6.51067460436464E-07	5.69274733189221E-07	8.77481820984588E-08	9.34497258236647E-07	3.62490519050311E-07	2.4767848818979E-07	1.85244466559095E-07	7.28561345624253E-07	3.29419119980043E-07	0.0000013347740867487	2.49592936960077E-06	9.64509316919433E-07	4.07827482934471E-07	3.30382395079865E-07	1.29779418512419E-07	1.03535546878568E-06	0.0000013429797394287	3.13477377106723E-06	1.47224962310627E-06	3.13465585370088E-06	1.01714621716719E-06	4.66533151422648E-06	0.00001037390235704	5.92484593572819E-06	1.22619673854878E-06	4.29936626507429E-06	5.45365710572147E-07
PDGFRA	0.00366338949490995	0.00827604861483679	0.00726357559417781	0.0034618532935423	0.00641683702628868	0.00696893769969514	0.00532903309538998	0.0084820718249299	0.00617181394442996	0.00286210969759611	0.00394156655753927	0.00225956538800482	0.0079214243555494	0.00671739241492183	0.00620029540101917	0.0129184847979143	0.00860902342611738	0.00838115094861347	0.00983252976908314	0.00834304722487352	0.00748736361897133	0.0116113867936747	0.0100366160451543	0.00703202370700052	0.0178451702773736	0.0152514754820609	0.00516966699864246	0.00617925759455156	0.00502149363777034	0.00311608289733925	0.00415701626199852	0.0041927061437467	0.00697628689544739	0.0071302660137369	0.0029746197437815	0.00272823229431322	0.0101941161947894	0.00893961374711041	0.0069521984006628	0.0168799202562656	0.015089153817903	0.00840773095272766	0.0121922877649511	0.00789838099630119	0.0169638439830086	0.0177863279433876	0.0104363292485012	0.0109026813974293	0.00417218390031532
PGR	0.0000119213287659851	0.0000204077993610023	0.0000319009222885505	0.0000198273447993222	0.0000272727839374031	0.0000472904697069452	0.000050476681299346	0.0000730111755064488	0.0000510689060237559	0.0000446520252008164	0.0000797739168779298	0.000032065795512083	0.0000678793863963714	0.0000479286862382282	0.0000877209037014836	0.000199738107747408	0.000108689747688225	0.000153581374445575	0.000236461926101893	0.000127430785585798	0.000172945164253643	0.00024553937629196	0.000130666465946681	0.0000962349306432948	0.0000742483038833934	0.000156951007162948	0.0000201254121868225	0.0000262810530382068	0.0000217912927643571	0.0000268306248274519	0.0000406288959417942	0.0000504305785723485	0.0000759507916508894	0.000081469731940351	0.0000346747264664062	0.0000529215511454269	0.0000312078216697141	0.0000570481430710526	0.0000539394654680637	0.000122860369605511	0.000204278083618064	0.0000349076223590532	0.000097824896164341	0.000111800820164371	0.0001936578109965	0.000176648210550482	0.000122356402103062	0.000116737674772556	0.0000178700533847648
PITX2	0.00259181747913795	0.00476331300070819	0.00472238961746105	0.00162819810753679	0.00169861035248271	0.00363415057746625	0.00390365037703686	0.00370573154533472	0.00283792125765114	0.00183432360260681	0.00179222752229652	0.000827440243905225	0.000957861842049637	0.000536889466649125	0.00066057103470216	0.00101772969448123	0.000587795638694653	0.000575129267739306	0.000728944811056474	0.000449812290742061	0.000360681470551469	0.000398396636799009	0.00033239509836668	0.000210171741535095	0.000428916329298129	0.000954509763131681	0.000673304574548215	0.0011904499522103	0.000162686771096156	0.000153652090792859	0.00146278819963018	0.000213546686456685	0.0000973170865203915	0.000253171990783817	0.0000609083711394739	0.0000832367751385494	0.0000281686419188276	0.0000559611461720597	0.0000271811006891565	0.0000982923533718912	0.0000986102254425821	0.0000652819952759975	0.000354551611175612	0.000294036816489247	0.000271065068823873	0.000341330551695845	0.00023129715223839	0.000313460234120487	0.0106068220525988
HSD3B1	0.00425974016300596	0.0167653863047036	0.0223535876799184	0.0152028673422725	0.030995951455176	0.0391522647618643	0.217285868594463	0.196714969348152	0.040996177161078	0.0366852993625923	0.24490963042553	0.0841280169965222	0.165083287633977	0.338880690767974	0.270277499317072	0.429164127217153	0.340056129520579	0.359432991155768	0.577304072724686	0.488930079931656	0.435493616696668	0.469814542089377	0.391891027288663	0.359516661343147	0.212773744773355	0.300013429489949	0.0261378463075713	0.0166005374351658	0.0214836500825247	0.0206858962395222	0.0391905085571711	0.0920431883522385	0.20552173191683	0.152054601000762	0.0346942491898432	0.0554632371661864	0.203917891135769	0.244312844235579	0.283487663521316	0.482445559491175	0.624763606188808	0.444052342142519	0.736860671913388	0.407398820529561	0.479107772748266	0.607605618970591	0.326231918691201	0.686479500169924	0.0115972188056494
NR5A1	0.00234615653986926	0.00262027252919244	0.00294875921606729	0.00167128055883959	0.00228686371553943	0.00501420959581438	0.00647967755366544	0.0104896885322766	0.00193691529886762	0.00449211751959327	0.00566894127060786	0.0026868937033489	0.00458588577621199	0.0037281245198448	0.00251996808475118	0.00758833801288683	0.00392104293421835	0.00536782090079553	0.00334487516170166	0.00630449361701558	0.00423530810855589	0.00887335279384259	0.00501424009848367	0.00520298638685018	0.00622520282316339	0.00500258211177109	0.000914483642513434	0.00131755056216939	0.00207877197172791	0.00115308903230756	#VALUE!	0.00344063142515801	0.00581298553204969	0.0067200041832771	0.000848680783528991	0.00308790212238685	0.00495705654765702	0.00303942010656395	0.00283849758368795	0.00874549751494519	0.0108140576997858	0.0112004663475517	0.00793048270593488	0.00344009588875479	0.00343271023225773	0.00473086939537988	0.0038950935420377	0.00436917128803697	0.0024269899472046
SLIT1	0.0000143700430838173	0.0000304227496835353	0.0000890917148199088	0.0000335910955638561	0.0000422228666981272	0.0000429112712481736	0.0000791298054391294	0.000166369749338018	0.000112238004686638	0.0000622804082437937	0.000102323659693989	0.0000250523785217584	#VALUE!	0.0000609916271475613	0.0000269900285688965	0.0000393224626030985	0.0000283657925629507	0.0000862114639487763	0.0000353154159252585	0.000101936724182545	0.0000791273372320007	0.000104166351311402	0.0000545235001145678	0.000112035600329202	0.0000026408992330199	0.0000458288484677577	0.0000571031110579667	0.0000426400790093552	0.0000575519897379862	0.0000399532928223391	0.0000207584612730395	0.0000908702180885493	0.000279780974824607	0.000132607920900407	0.0000511554882765497	0.000180596245935632	0.0000276378912217912	0.0000319858514982327	0.0000316012125308236	0.0000998572797101236	0.000253520531918475	0.000154003351881208	0.000036352850089821	0.000173102527590153	0.0000677878517591379	0.0000803121304225464	0.000035236147233448	0.000163269677824482	0.0000185258639341428
SMAD7	0.0000139956606865173	0.0000521042082084847	0.0000455486773774958	0.0000343175578535654	0.0000875102772186615	0.000108519881386483	0.000238604260448812	0.000347663251919457	0.000147967478871723	0.0000217302496084638	0.0000897788462294179	0.0000666131034538673	0.000375967368468174	0.000521457889543619	0.000218253974580503	0.000551971335184736	0.000212030544915589	0.000518978600499209	0.000288198979932113	0.000258080061945638	0.000123101768538545	0.00069571553642838	0.000425719899207164	0.00012327095933295	0.000958342646245858	0.000462570599727711	0.0000123360263444124	0.0000293975573750354	0.0000229716210552151	0.0000185273087469904	0.000066076609404995	0.0000349697220649179	0.000111317915438611	0.000112924351761416	0.0000276040409014255	0.0000122266596920538	0.000425143577811929	0.000231853200663467	0.000362952310364079	0.000760600328504087	0.00118068031901387	0.000210655811672734	0.000304759259290904	0.000143032786846091	0.00070218484821703	0.000673208327484861	0.000128225457048504	0.000126538979556349	0.0000590739197943985
SMAD1	0.0000782532990198158	0.00031442434705694	0.000271955964399452	0.00017512611423446	0.000246041029443595	0.000502776640247927	0.000541210091631725	0.000783347710163482	0.000159182895561458	0.00036006649007138	0.000278543059388345	0.000133734333173001	0.000438869592929979	0.000725078963590595	0.000461646166394001	0.000730048534177174	0.00126610858502541	0.00108553964304216	0.00186056587717819	0.00207584992582074	0.000825042674121275	0.0016162461913409	0.000608242949539108	0.000626138546016257	0.0013612358799524	0.00170235455782968	0.000160846220080197	0.000283099380559834	0.000240475151926964	0.000573159981508392	0.000178597386569979	0.000322989940263243	0.0010330859608988	0.000379334864772528	0.000105750796799919	0.000252928613502858	0.000992272366502699	0.000484247266117644	0.000563237323246599	0.00101385923767446	0.00116449022414771	0.00126125764644569	0.00113756145677014	0.000445305127763136	0.00151387641709771	0.000892302780499317	0.000447528049017092	0.000467191861890268	0.000331108163403261
SMAD6	0.000300335798835253	0.00035499725852756	0.00109949327867452	0.000614120815671743	0.000764560732235361	0.001243414982966	0.00149802830808	0.00124319183185352	0.000717439388964563	0.000934752835094485	0.000366298719613644	0.000538274924226511	0.000122598461686066	0.000128994028407386	0.000509515920784707	0.00142633787822334	0.000781705924940437	0.00153280516006403	0.0016295061866339	0.00133682985294957	0.00129814522000126	0.00130005703837499	0.00132281535184594	0.000474504798939319	0.000141964697019225	0.000197129193767998	0.000817110730728439	0.00183346504612534	0.000421805170938976	0.000898766282586694	0.00113089998732659	0.000997247303932185	0.000837505081524981	0.000911251194455373	0.000476827933929628	0.000495382796471295	0.000118227306300857	0.000145033685738626	0.0010896714559217	0.00200447476177496	0.00126507561673544	0.00203805862943766	0.00257212377782687	0.00121538384093714	0.0031821242424552	0.00327625814880398	0.00240238318532448	0.00152723656550454	0.000158011063334269
SST	0.000214025503856431	0.000839429906645188	0.000890444005108901	0.000367538766540861	0.000550178937750644	0.0005842303615036	0.000191178629156871	0.000829713228932832	0.000405553254862073	0.000344146166460451	0.000416214782401018	0.0000608141721400058	0.0000621950781821403	0.000261688494195196	0.000056193480354724	0.000469292489939071	0.000208726393025298	0.0000945352473840608	0.00035170131099302	0.000188320697574241	0.00230832477366729	0.00274984810797343	0.00550326588018168	0.000279921121698103	0.0000381220384673554	0.0000491986024028592	0.000451813605037049	0.000412164057700106	0.000182194858489214	0.000218666834500482	0.000255163346657589	0.000605847231110754	0.000917542854545705	0.000350264741242328	0.000111593506602525	0.000218140841617549	0.000118250800799242	0.0000915783487667711	0.000117420279355818	0.000367437803599138	0.000143835555591362	0.000503342661297231	0.000247007235467809	0.00036620308415239	0.0000180719163062821	0.0000819142197131761	0.0000322248333686698	0.0000483441774502766	0.000337107139082005
SOX9	0.00158482389872118	0.0053638897277251	0.00179671122950917	0.00134651260229662	0.0042079254784501	0.00169642600487352	0.00155647682530138	0.00237565080632669	0.00259657918844862	0.00176250600995374	0.00143189663983975	0.000656556627030982	0.00126776101232229	0.00141608084129613	0.00132885555484429	0.00277609425751194	0.00210356930951217	0.00377953494884152	0.00346423958917333	0.00317548064644644	0.00383471260103099	0.0033833464337395	0.00391770789987743	0.0026330222541458	0.00118225682537489	0.00368810427537763	0.00235609315527754	0.00158843144651291	0.00136070969525702	0.00129420910425302	0.00162180950614334	0.00266511696714739	0.000924589058264488	0.0012072825489086	0.000573381587031725	0.00125164221903089	0.000539281452337551	0.000412898069852845	0.000647066739373411	0.00124494871244641	0.00167388116159711	0.00149822967781102	0.00147521292598258	0.000684246981506874	0.00193961441748843	0.00228984721562083	0.00117420972322138	0.00157351743298938	0.00179596543026251
TGFBR2	0.000236153461949787	0.000687346603343949	0.000515273068470992	0.000162390347193714	0.000354905692410734	0.000184854955971405	0.000586818855394601	0.00056959103337662	0.000299637944622575	0.000356301928500451	0.000394727739301406	0.000213485926725881	0.000505914373685553	0.000525098390735289	0.000462825589366243	0.000989577952461684	0.00169238645838547	0.00117996499971924	0.00111392553824982	0.0011880301106427	0.00150783955646509	0.00117120963251612	0.000952730291772241	0.000595969749336204	0.0009571047302035	0.00173508485163949	0.000868779796221005	0.00051114550338072	0.000637665793296888	0.00070729357251616	0.00039530803806702	0.000542412378542146	0.000680039687339944	0.000970541726791408	0.000368785769455084	0.000242694424489248	0.000427397367357406	0.000536278400852805	0.000620082591635383	0.00134052768564288	0.000886610570815928	0.00117575421564694	0.000865571058966387	0.000741344697703731	0.00139467263488957	0.000944322449025024	0.000925642397259536	0.000988491217200214	0.000223859453278693
TGFBR3	0.000148871656819449	0.000182927402400632	0.000204994101568199	0.00012842943824111	0.00023798498116087	0.000490884186894058	0.000263317451377876	0.000378053479439326	0.000152447314243277	0.000195452734059825	0.000313463897987166	0.000109124590815629	0.000252931383297907	0.000231275053261224	0.000200991838312259	0.000537746223295471	0.000386564265251877	0.00030413952528915	0.000342254450467863	0.00042438164728498	0.000363525310235298	0.000659534082631482	0.000325070366288107	0.000451328384538608	0.000509969393894862	0.000753984629395532	0.000295020462906554	0.000228512281062737	0.000136741781388326	0.000121083987092131	0.000166491718703657	0.000235667972297	0.000462858408689113	0.000213752328364216	0.0000891689333859127	0.000131797278504292	0.000369776416848304	0.000455381314623902	0.000363076066072208	0.00107854511388343	0.00101378119015324	0.000837620361693952	0.000387117737607183	0.000260163695372704	0.00011312136005714	0.000561598054602546	0.000440425477216724	0.000556416602124704	0.0000930518044144422
TIMP2	0.0325091162177297	0.0296794251073894	0.0233765840064869	0.0210582157854529	0.0419340971923502	0.0312621848648431	0.0445472602915265	0.0423048315612814	0.0374269258421999	0.0380912878745914	0.0455280946714796	0.0190022250332464	0.025511304329633	0.032611244243509	0.0259021805866242	0.0486140748757908	0.106787753444459	0.0531222439246543	0.0709444964252046	0.0749762042667027	0.0615073823631598	0.0775965454647939	0.0527967604817326	0.0504113392121436	0.0511713734395097	0.0640829567933898	0.0412523915187293	0.0244047822641273	0.0417313780261505	0.0326475215669878	0.0172597507617338	0.0195484373431181	0.0406562589137888	0.0564532786793108	0.0164588766064964	0.023923875552591	0.0209471247945448	0.0172833818128018	0.0227985161459182	0.100062490376282	0.0783360284115893	0.053109178683408	0.0493749886841602	0.0513348165632133	0.0587215638336078	0.0818095848638374	0.0422131911513164	0.0743445353822261	0.0193465132706708
TIMP3	0.0075525120743545	0.007154452394039	0.00772625924445523	0.00456350330820847	0.00949550120502068	0.00687463576587433	0.0134246547657044	0.0142981561401455	0.0069152897513774	0.00789894228357209	0.0112478910597481	0.00738361925520149	0.00740607147847855	0.0068322764689396	0.00487029374061982	0.0135759295478036	0.0208088317543396	0.0109654077377293	0.013472701341985	0.0184447786603737	0.0237688175721996	0.023585311656462	0.0329286865257394	0.0329641556332105	0.0286938648950447	0.0385395133743695	0.00546208277055704	0.0059749800314725	0.00949094718393905	0.00701433652652287	0.00451031338509049	0.00816415163472254	0.0110923950965373	0.014118384847605	0.00628986405724948	0.00927490125564849	0.00793789858253989	0.00674274154496756	0.00763633099157105	0.0220608009618956	0.0153323012790408	0.014716534550751	0.0114651641017066	0.0140077084157539	0.0161337260620188	0.0197532911081773	0.0233331551967765	0.0353144548666347	0.00614769122152706
NTF3	0.00119595492477591	0.00123469381821977	0.000495152120325698	0.00038106593254488	0.00100221029579513	0.000544237929468984	0.000956400251009158	0.00180049434229964	0.000272327282232665	0.000787873805974801	0.00129227919525666	0.000371664033242823	0.000821119671992844	0.00109287683150659	0.000630896212596581	0.00136666597855656	0.00204476842289023	0.00145825536458	0.00219773963014484	0.00162030316566181	0.000510617749666083	0.00134719077534484	0.00211670132380481	0.00113143063032059	0.00140680992971702	0.00261597083631761	0.000424320244319436	0.000494422597492611	0.000694457398830553	0.000490583549256386	0.000512936497788311	0.000922096014766025	0.000369193034729264	0.000425256409885698	0.000374272720070552	0.000448367555058976	0.00103060622904458	0.000937397144578536	0.000351119314135113	0.00104835113492128	0.00211269533030649	0.0013873191556088	0.00189355663727209	0.000583578885962052	0.000536268705826886	0.000708451772398436	0.00145917899622518	0.000804462546639184	0.000353374144488843
TSKU	0.00103497501507437	0.00208065616436157	0.00151800346996171	0.000968282888930425	0.00206400348782079	0.00183220849190578	0.00231981444370039	0.0021633291526234	0.00123919290021092	0.000925921518904074	0.00130488519087793	0.000696610335881322	0.00081000132317589	0.0008691174258355	0.000878708522190244	0.00139908082290419	0.00176572710310103	0.00101000793927814	0.00116633669552075	0.00134670258513023	0.000942974804185549	0.00109025815387713	0.00122918005026839	0.00089845196495928	0.000716943623582118	0.00144744499505999	0.00142362161313847	0.0016488102091456	0.00189538781642842	0.00187159059182328	0.000989195626443874	0.0015145394146336	0.00207002624527246	0.00207715206210308	0.000836157332892105	0.00131881611466005	0.000750304133206714	0.000948295331664951	0.000735624225088312	0.00184950578947957	0.00147711903379669	0.00166636374623792	0.000832212794647983	0.000746309637548004	0.000745103865279953	0.00095117360340284	0.000741562428395608	0.00105441518585021	0.00105344506069948
DDX4	0.000366623741659367	0.0028410567119838	0.00311042712578812	0.000908630785645843	0.0022096294876662	0.00203262127695667	0.00176468344156763	0.00535392870804329	0.0020296103485366	0.00626063272565842	0.00755969637572308	0.00189900059339537	0.00178476227034369	0.00753123171889187	0.00285591795679199	0.00514071329953893	0.00681425485136708	0.0169021557595088	0.00543038043491872	0.0137277036125742	0.00223057597709838	0.0101844432962999	0.00483600645594633	0.0042558756711994	0.00250493153785442	0.00500180459034055	0.000409474686323677	0.000855628796878753	0.00241534895483284	0.000590391080196738	0.000966875927266915	0.00178836699095774	0.00223804179679724	0.000818913498661787	0.00107399510707414	0.000940462329605739	0.000667419823243468	0.00102104219724079	0.00269246205217523	0.00341980226656576	0.00540950569476455	0.00632495628861515	0.00311753982041283	0.00825698643924922	0.0039401911710332	0.00311691345104994	0.00522175148680712	0.0111416064510731	0.00175483375716805
WNT4	0.00577032768435541	0.00485446627567649	0.00462289197778093	0.00215354981816778	0.004879117038406	0.00625141847033207	0.00297006762283148	0.0043806799863875	0.00399434429814749	0.00342494387775374	0.00577339103427537	0.002692009928965	0.00380143677120645	0.00625600393569805	0.00314580302325014	0.00724397817701364	0.0110740488783397	0.00518338567335932	0.0059213919904649	0.00965124194886327	0.00434876006887791	0.00678089636797194	0.00403315367334772	0.00551602199903683	0.00517367135719311	0.00483207335553587	0.00496300234567782	0.0123689521596513	0.00440219430987314	0.00327254390701884	0.00431842337599143	0.00760441107452942	0.00891926862927637	0.00340317069084241	0.00160328453318475	0.000204188390838709	0.00522675085547386	0.00364017728848677	0.00598352166470006	0.0158166432493436	0.0194625919951121	0.00823880837717425	0.00423451362011992	0.0053492581928502	0.00390034488798092	0.00729438636768978	0.00243845506991166	0.00376751567596558	0.00606929291725442
EMB	0.000898620925937215	0.00173021020710194	0.00292532732870967	0.00225875180852447	0.00309138797822719	0.0073861617869003	0.00600631133319856	0.00566719554832808	0.00396117620915744	0.00326833045083118	0.0139117113734933	0.00587190382294004	0.0176960302707013	0.0215912181339294	0.0422361131989482	0.105829003641855	0.0985464662770311	0.116312708703796	0.0594970164846466	0.0564803899548704	0.0482094945254983	0.0947321177387955	0.0266499261621349	0.0665764754897433	0.0244653593749103	0.0542462466580603	0.00218203365451439	0.00231114579914571	0.00348868428220618	0.00208281863038666	0.00289046270331632	0.00667362748912376	0.0248939141221514	0.0190540281546178	0.00179089209195222	0.00409350966572126	0.0148567403057669	0.0157813276559092	0.0553990992152861	0.0606875401089922	0.12519954627959	0.08119007393352	0.0781048849383937	0.0890972517272304	0.177365122540312	0.113936462327089	0.0640866018663836	0.0546544890455642	0.00223947892169059
GDF9	0.000184172905409055	0.000264401339847405	0.000397609024963289	0.000106596028045757	0.000117385933977646	0.000273087032420356	0.00029109198252303	0.0000978174413220351	0.00018563983621545	0.000271628940464195	0.00019237024277454	0.0000528563163249687	0.000211073775301439	0.000294733303101302	0.000384410364500907	0.0003585611507129	0.000286016028989406	0.000461964047131705	0.000359518916659527	0.000314852034662385	0.000749411915870892	0.000493150597019037	0.000404404846998193	0.000728393611931829	0.000707931345221415	0.00113539599789963	0.000279048864021801	0.0000880710200488714	0.000110034757828963	0.0000781503296963935	0.000183523575230966	0.000239207445210098	0.000627629328424909	0.000219049117529667	0.000046383776736865	0.000209979233168418	0.000170048888023402	0.00027232359698311	0.000229597731862465	0.000350811657895771	0.000403122788304927	0.00031412527565179	0.000277829299687473	0.000127184308247511	0.000401158467647793	0.000216440251142776	0.0000990395997339787	0.000236636160866876	0.0000465780277853043
LOC76900	0.00564386952522478	0.0156003216785035	0.0225346514833567	0.00705058030272294	0.028294500055116	0.0221659458191264	0.039983111749734	0.0811940900161012	0.013028888166326	0.0183934399065298	0.0147471982611744	0.00716932256815461	0.00932709995846811	0.0166246443530474	0.0162639558530452	0.0322892529732818	0.0264343128765668	0.0238041518458757	0.0267504589838742	0.0218171588759876	0.0439081330018823	0.0276395183315382	0.0604907730535381	0.0212607960565642	0.0168749293170791	0.0216834141001662	0.0174289476529167	0.0162763015612239	0.0179179398372725	0.0110227320172366	0.00943305112479277	0.0179492673882661	0.0258234351809024	0.0161371693794278	0.0197517223226389	0.01138522373152	0.0104091692058386	0.0117240982590337	0.0195470261908915	0.0272187624243668	0.0382169042833374	0.0269146185398552	0.0247205921031931	0.0220658292534562	0.0307704871748806	0.0357169442417204	0.0404144544350866	0.0488620968758136	0.00653529759425329
STAR	0.000699555358090172	0.000758932291716682	0.000501900285365237	0.000366486574700283	0.00202362312844556	0.00380818434328667	0.00120798241956602	0.00639026152491421	0.0026069128407728	0.00244269499977653	0.0026065194833456	0.00201702671041249	0.00112783826143073	0.000519474178831111	0.000502628308719434	0.00137121333575645	0.00214171111150689	0.00356785266982451	0.00130713603410207	0.00350751722135678	0.00279394088403231	0.00248898058424917	0.00387405515634017	0.00300917515509661	0.00179366711624028	0.00119350236306591	0.000342394885559946	0.000347343548716091	0.00138815727521544	0.00119161106564564	0.000975972934511934	0.00465955804389341	0.00434797662807203	0.00348838914322547	0.00168282172237253	0.00226053904297944	0.00152929616688207	0.000621897554231487	0.00111256156570508	0.00113055373835551	0.00662714375274548	0.00194067695470033	0.00150613982250769	0.00255192774185538	0.00193946705740892	0.00246457642885229	0.00196925453077672	0.0025231304784242	0.000858109945215745
TGFBR1	0.000050167659263526	0.0000625049037473548	0.0000563265505319497	0.0000192849291161615	0.0000792761429777228	0.0000231490178414986	0.0000832604476730644	0.0000779334159107092	0.0000351079061227351	0.0000412558849387604	0.0000385056486655983	0.000022440447300518	0.0000490105020500074	0.000041142053642081	0.0000455184439729106	0.0000745860248986404	0.000131360740680635	0.0000519783557936697	0.000087777336043219	0.000098075120190341	0.0000936202388924402	0.0000618422071445148	0.000043184923394086	0.0000302224309118554	0.0000498814244279672	0.0000721871216804675	0.0000856875960368044	0.0000522153994159889	0.0000583906786240737	0.0000951676478855217	0.000034271789369403	0.0000483486713243381	0.0000491657366089636	0.000125725131237495	0.0000315189719472315	0.0000261217835997733	0.0000362905967021449	0.0000337485788639004	0.0000367651962391713	0.000107987281077128	0.0000590280058953369	0.0000609771836373561	0.0000431833738611823	0.000038135301611896	0.000059124111591352	0.0000394809250194706	0.0000439372308012366	0.0000393043011932148	0.0000303431566786739
FOXO4	0.00408791545921182	0.0050489220967213	0.0038235233946048	0.00101560552212846	0.00737770705000234	0.00398301488777178	0.00293114405678907	0.00619082373030718	0.00765972890331636	0.00753087911302643	0.00596679837483717	0.00443847171869625	0.00459787692986957	0.00850960225504005	0.00485280721108101	0.00175735580857615	0.0090194200593444	0.00421180148855147	0.00946354214375399	0.0116503779351052	0.0101186480915012	0.0110661187776482	0.0135098342147291	0.00448409871637121	0.00826845614226827	0.00947504818180737	0.00558875201256487	0.0012295670946491	0.00389566828383668	0.00309862522100163	0.00270934341413015	0.00457247120828761	0.00575346435813097	0.00603518605696155	0.00206676203499357	0.00193567546704442	0.00458278497609401	0.00487757047443577	0.00542649285678601	0.00622704878147226	0.0186517675261941	0.00672482287067877	0.00454605151781565	0.00547834589688907	0.0121373588483323	0.0101024166004072	0.00844532755970322	0.0064230478248777	0.00392163106890021
FOXO3	0.00131775595404346	0.00481012883842028	0.00342334666501435	0.000773095666744687	0.0000804230883756547	0.00188411680996728	0.0019727340580507	0.00565793632897889	0.00595891535089381	0.00551106420982211	0.00417837473308399	0.00317562241273271	0.00336313029255304	0.00462190745684024	0.00311034150697897	0.00138574825841159	0.00663669124916819	0.00291486700904068	0.00428290709492713	0.00740296783680134	0.00708863960627181	0.00714173783449338	0.009713305656502	0.0044934108832054	#VALUE!	0.00761686660906656	0.00411205368577356	0.00084194164133721	0.00387408995469496	0.00197594687727132	0.00144172561602792	0.00337738521782406	0.00419124361727461	0.00438383713989681	0.00155701867314186	0.00164307004979287	0.0042701039165255	0.00314509888119439	0.00284559370844117	0.00389092789369808	0.0104507268537955	0.00349377298203011	0.0041006011377048	0.00361499001325979	0.00842017909140191	0.00939865649545058	0.00811891712052713	0.005726605746426	0.00291668744303026
FOXO1A	0.000608958541858221	0.00129009990421425	0.000740073709194734	0.000147560526426952	0.00165131318912737	0.00043274730446399	0.000452162062936475	0.0015848453479608	0.00159756842800174	0.00104803053546135	0.000714484880950753	0.000694235081691987	0.000883901949716563	0.00150703792741028	0.000753425111281227	0.000371415770873958	0.00156861849435982	0.000665293567801299	0.0010924653632582	0.00134248442533293	0.00145568108627961	0.00130642821024135	0.00129299594720697	0.00127092280094848	0.00106465766502717	0.001148785420281	0.00147722154877053	0.000257393036710028	0.000910346852341741	0.000410631164377073	0.000481461112092485	0.000817454994022053	0.00095603967043804	0.000931868240357981	0.00045990697427483	0.0007038496421825	0.000996911212487353	0.000709246917895605	0.000809876568610125	0.00147228979725444	0.00225988764080716	0.00113759398146424	0.00137830485304292	0.000966125113415592	0.00213931928459785	0.00255353410752421	0.00149175651735624	0.00120385129866899	0.000953576122860525
[truncated: 44 more columns]
