# Supplementary material for: Gene Expression Profiling Reveals New Potential Players of Gonad Differentiation in the Chicken Embryo
Source: PLoS One. 2011 Sep 9;6(9):e23959. doi: 10.1371/journal.pone.0023959 (PMC3170287; doi:10.1371/journal.pone.0023959)
Supplement: Table S2 — Names, symbols, accession numbers and chromosomal location of sequences of chicken genes and sequences of corresponding forward and reverse primers used in real time RT-PCR. (XLS) [file pone.0023959.s003.xls]

## Sheet: Feuil1
Gene name	Gene symbol	Forward sequence	Reverse sequence	Accession Number	Chromosome
activin A receptor, type I	ACVR1	CCCATGTGGCTTCTTACAGAGG	TTGACCGTTTGTGAAATGCC	NM_204560	7
activin A receptor, type IIA	ACVR2A	TATAACGGTTCCGCAAGAAGG	GTTTCTGATCTGCCAAGAATGG	NM_205367	7
activin A receptor, type IIB	ACVR2B	AAAACGCAAAACCACACCGA	GCTCCCAGTTGGCGTTGTAGTA	NM_204317	2
ADAM metallopeptidase with thrombospondin type 1 motif, 12	ADAMTS12	ATGAATCGTCCGTGTGAAACC	TGAATGCCAACGGAAGACC	XR_027030	Z
ADAMTS-like 1	ADAMTSL1	CCTGAAGCGGAAGTTACTTGG	TTACCTCCCCACGTAGATTGG	XM_413844	10
androgen receptor	AR	ACAAGATGAAGCTGAGGCAGC	TGCTTAGCAGGTTGGAGAAGG	NM_001040090	4
anti-Mullerian hormone	AMH	TCCACAGCTTTGCCGAGAA	CACATTTTCCCTCTTTGCTCCA	NM_205030	28
aquaporin 1 (Colton blood group)	AQP1	CTCAATGCGCTTGCAAAAGG	AACGCACAAAACCAGCTGG	NM_001039453	2
BARX homeobox 1	BARX1	AAGCAGAAGTACCTCTCGACGC	CCATTTCATGCGCCTGTTC	NM_204193	12
bone morphogenetic protein 2	BMP2	AAGGCATCCGTTGTATGTGG	AGCGGAAAAGGACATTCCC	NM_204358	3
bone morphogenetic protein 3	BMP3	AAAATGGATTCAACCAGCCG	CCTTGCAAACTGGAAACAACG	NM_001034819	4
bone morphogenetic protein 4	BMP4	TGGTAACCGAATGCTGATGG	CAAACATCTGCAGCAGAGTCG	NM_205237	5
bone morphogenetic protein 5	BMP5	CTGTCCGAGCAGCCAACAATA	AATCCCCAACACTTGGCATCC	NM_205148	3
bone morphogenetic protein 7	BMP7	TGAGCTTCGTCAACTTGGTGG	ATTATCGAAGCGTTCGCGG	XM_417496	20
bone morphogenetic protein receptor, type IA	BMPR1A	GATTGCTTGGAGCCTATCTGC	GGAATGGTAAGGTGTCCTCTGG	NM_205357	6
bone morphogenetic protein receptor, type IB	BMPR1B	CTTCAGGTACAAGCGGCAAGA	TGCTCGATCAGATCCTTCAGG	NM_205132	4
bone morphogenetic protein receptor, type II (serine/threonine kinase)	BMPR2	AACAGTAATCCGTGTCCAGTGC	TTCTAGTCTGAGTCTGCCCAGG	NM_001001465	7
claudin 11 (oligodendrocyte transmembrane protein)	CLDN11	TCATCATCCTCCTGGCCATGT	TAGCCGAAGCTCATGATGGTG	XM_422797	9
coagulation factor II (thrombin) receptor	F2R	TGACCCGTTTTGTTCCTTCG	CGCTTACAAACAGGACATCCG	XM_424799	Z
cripto, FRL-1, cryptic family 1	CFC1	TGTGACTCTGATTTGGCAGGC	TAGGCGATTGCTTTTGCGC	NM_204700	Z
cytochrome P450, family 11, subfamily A, polypeptide 1	CYP11A1	AACGTGCACAACATCATGGC	ATTCACGCTCTCGTAGACACCC	NM_001001756	10
cytochrome P450, family 17, subfamily A, polypeptide 1	CYP17A1	CAAGTTTGGCGTTGTGCTG	AACAACCCCATCTCACCTCAC	NM_001001901	6
cytochrome P450, family 19, subfamily A, polypeptide 1	CYP19A1	TTGAGGTTTGGCATGTCATC	TGCTCCTGATACTCTGTCCG	NM_001001761	10
DEAD (Asp-Glu-Ala-Asp) box polypeptide 4	DDX4	TCTTGTGGCAACTTCGGTAGC	ACGACCAGTTCGTCCAATTCG	NM_204708	Z
deleted in azoospermia-like	DAZL	GAACGATGTCTGCAAATGCG	ATCCTTGGCAGGTTGTTGACG	NM_204218	2
doublesex and mab-3 related transcription factor 1	DMRT1	ACGTTTTCTCCTCGTATCGCC	TGCTGGCCGCTTATATTGC	NM_001101831	Z
doublesex and mab-3 related transcription factor 3	DMRT3	GAGAACATCAATGAGGAGCGG	GCCACCATTTTTCTGAACTGC	XM_429193	Z
early growth response 1	EGR1	CCAGCGAGCAACATTTTGAG	TAGCCGTGTTGTTTGGTTGG	NM_204136	13
embigin homolog (mouse)	EMB	AGATCGCCATCAATGACTCCC	ATGCACCACCGTCTTCTTTGG	NM_204557	z
epidermal growth factor receptor (erythroblastic leukemia viral (v-erb-b) oncogene homolog, avian)	EGFR	TGACAACTCTTTTGCCCTGGC	TCTGATAGCCGTTTCATTGGC	NM_205497	2
estrogen receptor 1	ESR1	TGGTGTTCTTGAAACGGC	TGTGGCGCCTATTATCAGAGC	NM_205183	3
estrogen receptor 2 (ER beta)	ESR2	GAGGTTTGTTTCACAGGTGCG	AGCGACTGGAACAAATGGTGC	NM_204794	5
fanconi anemia, complementation group G	FANCG	ACGACCTCTTGCGATTTCAGC	GCCCAATCAGAGAAAGCAACC	NM_204378	Z
fibroblast growth factor 10	FGF10	AGACACGTGCGGAGCTACAAT	ACCTTGCCGTTCTTCTCGAT	NM_204696	Z
fibroblast growth factor 18	FGF18	GTCAGCAAAATATTCAGGCTGG	TTCTGTATCTCCACTTGCCCC	NM_204714	13
fibroblast growth factor 9 (glia-activating factor)	FGF9	CAATTCCTTCACTTGAGCCCT	ATGCGACAAAGTTTGGCAAC	NM_204399	1
follicle stimulating hormone receptor	FSHR	TCACCTGCTTGCTGATTCTCC	AATCTCAGTTCTGTGGCATTGG	NM_205079	3
follicle stimulating hormone, beta polypeptide	FSHB	AGAACAATGAACGCCATCTGC	ATCTTCTTTCCTTCCCCCACC	NM_204257	5
follistatin	FST	TGTTTGTGCTCCGGATTGC	TGCACTTGCCCTGATATTGG	NM_205200	z
follistatin-like 1	FSTL1	TGTGGTAGCAATGGCAAGACG	TGGCCATCGTAATCCACTTGG	NM_204638	1
forkhead box L2	FOXL2	GAGCTGTCCGTCATGCACT	CTCCCTAGATGTCAATGCGG	NM_001012612	9
forkhead box O1	FOXO1	GCACAGCGTAAAGACAACCACA	GCGCACAGCTTTGTCAAGAA	NM_204328	1
forkhead box O3	FOXO3	ACAAACCGTGCACTGTGGAGT	TGGAGCTTCTCTGCATCATCC	XM_001234495	3
forkhead box O4	FOXO4	TGTACTCCAGTGCATCCAGCA	GGAAAAGCTGGAATCCCTCTG	XM_426261	4
frizzled-related protein	FRZB	TCTTCCCTGGTGAACATCCC	TCATTGGCACTGAGTGGTGG	NM_204772	7
galanin prepropeptide	GAL	TCAAGATGCAGAGGTGTGTGG	TTGCAGACAAAACCAGTCCG	NM_001159678	5
gap junction protein, alpha 1, 43kDa	GJA1	TCTTCCGTTTTCCCTTAACCC	TCTTCACTGGATATTGGCGC	NM_204586	3
gap junction protein, beta 1, 32kDa	GJB1	GAGAAGAAGCTGCTGGTGATGA	TCGAAGATCAGCCGGAAGA	NM_204371	4
GATA binding protein 2	GATA2	AGCATCTCATTTGGACATCCG	AGGTAAAGCCCCATGTTCTCG	NM_001003797	12
GATA binding protein 4	GATA4	ACCACTGAGGAAATGCGCCCCA	CGAGAATGCCTGAGAAATTG	XM_420041	3
GATA binding protein 5	GATA5	GAACTCCCCTTCTTCCATTACG	CTCGAATTTGAACTCGCCG	NM_205421	20
GATA binding protein 6	GATA6	AGATGACTGTAGCAAAAACGCC	ACTTAAGGTTGCTGCTTTCGG	NM_205420	2
glial cell derived neurotrophic factor	GDNF	ACTCCGATTTTTTCTAGGCGG	TTGCCCTTTTGGTTCCTCC	XM_425018	Z
gonadotropin-releasing hormone 1 (luteinizing-releasing hormone)	GNRH1	CATCTGTGGCAATCTGCTTGG	ATCAGGCTTGCCATGGTTTCC	NM_001080877	22
gonadotropin-releasing hormone receptor	CGNRH-R	TTACTCACGGTAGCTTCCGAGC	CCAAATGATTCGGACGTAGC	NM_204653	10
gremlin 1, cysteine knot superfamily, homolog (Xenopus laevis)	GREM1	TCTTGTTCCTTCTGCAAGCCC	TTCTCGGCTTAGTCCAAGTCG	NM_204978	5
growth differentiation factor 2	GDF2	GCATAGGAGCAAACCACTGTCG	TGAGGGGGAAGAAGCAAC	NM_205432	6
growth differentiation factor 9	GDF9	TCGTTTGACACCTCAGTTCCC	AAGCTACGGAGTGTGAAACGC	NM_206988	13
growth hormone receptor	GHR	AGAGTCATGGCCACCTTTTGC	TTCCCACCTTGGATTTCTGCC	NM_001001293	Z
heat shock factor binding protein 1	HSBP1	CGAATTGATGACATGAGCTGC	TTCCAGTTCTTCTACTCCCGC	NM_001112809	11
heat shock protein 70	HSP70	GATCTTTTCCGTGGTACCCTGG	TTAGGAATACGAGTGGAGCCCC	NM_001006685	5
heat shock protein 90kDa alpha (cytosolic), class A member 1	HSP90AA1	GACCCGAGCAAGCTGGATTCT	ACAATGGTCAGAGTGCGATCG	NM_001109785	5
homeobox A7	HOXA7	TTGATCAGAACATTCCCGTCC	GGAAATTAGCCTCAGCCTGGT	NM_204595	2
homeobox A9	HOXA9	ACGGCATTAAACCTGAACCGC	CCTTCGTGGCTTTGCTTATCC	XM_001234943	2
hydroxy-delta-5-steroid dehydrogenase, 3 beta- and steroid delta-isomerase 1	HSD3B1	ACAGAAAGCCAGACACATCAGG	CAGCTCGTAATTTAGGTCTGCG	NM_205118	1
hydroxysteroid (17-beta) dehydrogenase 4	HSD17B4	TTTGAGGTGAACGTATTCGGC	GCGTCATGTGGATGTTGAAGG	NM_204943.1	Z
inhibin, alpha	INHA	CTTTGCAGAGACATTTGGTGC	TGTAGGTTGTTCTCGGTGTCG	NM_001031257	7
inhibin, beta A	INHBA	TCGAAAGAGCACTTGGCACA	ACATCCAAGGAGCTCTTGCCT	NM_205396.1	2
inhibin, beta B	INHBB	ACTTTTCCCATGACAGAGGCG	CAGCCCTCACATTGAACATCC	NM_205206	unknown
insulin-like growth factor 1 (somatomedin C)	IGF1	TCAACAGTCTTTCAACACAATTAGTTAAGT	ACACAGGCCAAGGTAGAAGAAATG	NM_001004384	1
insulin-like growth factor 2 (somatomedin A)	IGF2	TGTGCCAAGTCCGTCAAGTC	TTGGCATGAGATGGCTTCTG	NM_001030342	5
insulin-like growth factor 2 receptor	IGF2R	ATTGTGACGGATCCCAACACC	TCGTGCCGATATTCCATCTGG	NM_204970	3
insulin-like growth factor binding protein 1	IGFBP1	CTATTTGCCCAACTGTAACAAG	CAGCACCCAGCGAATCT	NM_001001294	2
insulin-like growth factor binding protein 4	IGFBP4	AGCACCCCAACAACAGCTTCA	CCGTTGTTGATGCGCTTTG	NM_204353	unknown
Janus kinase 1 (a protein tyrosine kinase)	JAK1	ATCTGTTTCAGTTGCGTTGAGG	TCGCCACTGGTATAACAAATGG	NM_204870	8
luteinizing hormone/choriogonadotropin receptor	LHCGR	GTTCCCAGACTTGACGCAGA	GCCTGAGGTTTTTGTTGTCC	NM_204936	3
nerve growth factor, beta polypeptide	NGFB	CTTTTTTGATCGGCACACAGG	GGCAATGTGCTGTCCGTTACT	XM_418016	26
neurotrophin 3	NTF3	GCAGGTGATGGATGTCAAGGA	TGGCTGGAAGTCTGATTTCACA	NM_001109762	1
noggin	NOG	ATACACGTGGAACGATCTCGG	CGTTAAATGCACGGACTTGGC	NM_204123	18
Notch homolog 1, translocation-associated (Drosophila)	NOTCH1	ATTCCCTACAAAATAGAGGCCG	CCGTCAGAAGCATTTTTGAGG	XM_415420	17
nuclear receptor subfamily 0, group B, member 1	NR0B1	GCAGAAGGAAGCACAGGAAGC	CAAGGATAGAACAACATT	NM_204593	1
nuclear receptor subfamily 5, group A, member 1	NR5A1	TGGCTCCACTTTCATAGCACTTG	TCTACACAAAGCCTTGCCATCCT	NM_205077	17
nuclear receptor subfamily 5, group A, member 2	NR5A2	CTATGTACTCATGGCCTATTC	CTTGCATTGCTTAATGCTGC	NM_205078	8
paired box 2	PAX2	GCTCACAAAACACTGATCCCC	AAACAGGACGATGGTCACAGG	NM_204793	6
paired box 5	PAX5	ATTCAGGAACCTCCAGTAC	CAGCTAATGATGCCATGGCT	NM_204424	Z
paired-like homeodomain 2	PITX2	GTACCTCTGGTGGATGCAAAGA	GTGTCGGCTGAAAAGTAAAACG	NM_205010	4
platelet-derived growth factor receptor, alpha polypeptide	PDGFRA	GGAATGGTTGGTTTGCAAGG	CATATTCCTCTCATCCAGGTGG	NM_204749	4
progesterone receptor	PGR	TCCCAGTACAGCTTTGAATCGC	ATGCAGTCATTTCTTCCAGCAC	NM_205262	1
ribonuclease/angiogenin inhibitor 1	RNH1	AGCCTGAGTAACAACACGCTGG	TGTCCCCGATCTTGTTATCCC	NM_001006473	5
similar to hypothetical protein MGC42105	LOC427192	GTTTGCACAGTGTCGGTTACG	ATAGCGGTGCTTTCCAAGACC	CR406079	Z
similar to Intraflagellar transport 74 homolog (Coiled-coil domain-containing protein 2) (Capillary morphogenesis protein 1) (CMG-1)	LOC427367	GTTGCAGGAGAATGAGACCCA	TCGCTTTTTCCCTTACTGGCT	XR_027214	Z
similar to NALP1	LOC416998	ACCAGTGGATGCTCTATTGCC	GTAACTTTCTCCAAACCACCCC	XM_415289	15
slit homolog 1 (Drosophila)	SLIT1	TTTGTAGCGGAGTTGGTGTCG	GCTCGTTTGCTGGATTTGC	XM_421715	6
SMAD family member 1	SMAD1	TGGAAACAATTGAGCCTTGC	CCCCAAATCCAACAGTTGG	XM_420428	4
similar to SMAD family member 2	LOC769000	GGACACAACAGGCCTTTACAGC	ATGCGGTAGTCCTTACGATGC	NM_204561	Z
SMAD family member 6	SMAD6	AGAGCTGGATTATGCAGACGG	AACTGTCTCGAGTAACACGGCC	NM_204248	10
SMAD family member 7	SMAD7	CCAGGTATCCCATGGATTTCC	TTAGTCCCCCCTGTTTCAGTGG	XM_427238	6
somatostatin	SST	GAAGCAGGAACTGGCCAAGTA	TCCGACTCCAGAGCTTCATTT	NM_205336	9
SRY (sex determining region Y)-box 9	SOX9	AACCTCCCCACATCGATTTCC	CGTCGAAGGTTTCGATGTTGG	NM_204281	18
steroidogenic acute regulator	STAR	AAGTGATGGCCCTTATCTCGG	TGGCTGCTACAAACACTGCTG	NM_204686	22
TIMP metallopeptidase inhibitor 2	TIMP2	GGAACCCCATCAAGCGAAT	GGCGCCGTGTAGATGAATT	NM_204298	unknown
TIMP metallopeptidase inhibitor 3 (Sorsby fundus dystrophy, pseudoinflammatory)	TIMP3	TGGCCTGTGCAATTGGTATG	AATCTTGCATCCACAGCCCAG	NM_205487	1
transforming growth factor, beta receptor II (70/80kDa)	TGFBR2	AGACTGCAGCGATGTTTGTGC	GGCAGCAATTCTGTGTTGTGG	NM_205428	2
transforming growth factor, beta receptor III	TGFBR3	ACAGTTCACACCCAGTCCATGC	ACATGCACCTCTTGTGGTAGGC	NM_204339	8
tsukushin	TSKU	AGAGAAGGAGGTCAACGATGC	AGCTGTCGAAGAGACCAAAGC	NM_001005346	1
v-kit Hardy-Zuckerman 4 feline sarcoma viral oncogene homolog	KIT	TGCTACAGATCATTCGGTGAGG	CACTCAAACATCTTCGCGTACC	NM_204361	4
wingless-type MMTV integration site family, member 4	WNT4	ACCTCCATAAACAATGAGGCGG	CCGTCGAATTTCTCCTTCAGC	NM_204783	21
Wolf-Hirschhorn syndrome candidate 1	WHSC1	AAACACGAAGACCCCATGAGC	TCATGCATTCCAGTCGTGACG	XM_420839	4
gallus gallus DNA, male hypermethylated (MHM) region on the Z chromosome	MHM	TGGCTCTGCATTTTTGTGGC	TGACTGTGCTTATGTGGTGCG	AB046699	Z
eukaryotic translation elongation factor 1 alpha 1	EEF1A	AGCAGACTTTGTGACCTTGCC	TGACATGAGACAGACGGTTGC	NM_204157	3
ribosomal protein L15	RPL15	TGTGATGCGTTTCCTCCTTGG	CCATAGGTTGCACCTTTTGGG	XM_426002	2
